# Supplementary material for: Genomic Characterization of Imipenem- and Imipenem-Relebactam-Resistant Clinical Isolates of Pseudomonas aeruginosa
Source: mSphere. 2021 Nov 24;6(6):e00836-21. doi: 10.1128/mSphere.00836-21 (PMC8612254; doi:10.1128/mSphere.00836-21)
Supplement: TABLE S1 [file msphere.00836-21-st001.xlsx]

## Sheet: S1
Table S1. Phenotypic characterization of antibiotic resistance
Genome ID	Group	Type of sample	Imipenem	Imipenem/Relebactam	Piperaciclina/Tazobactam	Ceftazidima	Cefepima	Aztreonam	Amikazina	Gentamicina	Tobramicina	Ciprofloxacino	Levofloxacino	Trimetoprim/Sulfametoxazol	Colistina	Tigeciclina	Carbapenemases
0654_S32	G1	Intra-abdominal infection	R	R	S	S	S	S	S	S	S	S	S	R	S	R	--
0268_S35	G1	Intra-abdominal infection	R	R	S	R	R	R	R	R	R	R	R	R	S	R	--
5538_S11	G1	Pneumonia	R	R	S	S	S	R	S	S	S	R	R	R	S	R	--
8385_S31	G1	Pneumonia	R	R	R	R	R	R	R	S	S	R	R	R	S	R	--
5221_S33	G1	Blood	R	R	S	S	S	R	S	S	S	S	S	R	S	R	--
4849_S34	G1	Blood	R	R	R	R	R	R	R	R	S	R	R	R	S	R	--
3403_S19	G2	high risk patient colonization	R	R	R	R	R	R	R	R	R	R	R	R	S	R	VIM
1988_S20	G2	high risk patient colonization	R	R	R	R	R	R	R	R	R	R	R	R	S	R	VIM
3796_S15	G2	Skin infection	R	R	R	R	R	R	R	R	R	R	R	R	R	R	VIM
1578_S13	G2	Pneumonia	R	R	R	R	R	R	R	R	R	R	R	R	S	R	VIM
9843_S14	G2	Pneumonia	R	R	R	R	R	R	R	R	R	R	R	R	S	R	VIM
0869_S18	G2	Pneumonia	R	R	R	R	R	R	R	R	R	R	R	R	S	R	VIM
8057_S16	G2	Pneumonia	R	R	R	R	R	S	S	R	R	R	R	R	S	R	VIM
0504_S17	G2	Pyelonephritis	R	R	R	R	R	R	R	R	R	R	R	R	S	R	VIM
3278_S12	G2	Blood	R	R	R	R	R	R	R	R	R	R	R	R	S	R	VIM + OXA48
5139_S22	G3	high risk patient colonization	R	S	R	R	R	R	S	R	R	R	R	R	S	R	--
6650_S29	G3	Intra-abdominal infection	R	S	S	S	S	S	S	R	R	R	R	R	S	R	--
0523_S21	G3	Pneumonia	R	S	S	S	S	S	S	R	R	R	R	R	S	R	--
4917_S30	G3	Pneumonia	R	S	R	R	R	R	S	R	S	R	R	R	S	R	--
0215_S28	G3	Pneumonia	R	S	R	R	R	R	S	S	S	R	R	R	S	R	--
4287_S23	G3	Pneumonia	R	S	R	R	R	R	R	R	R	R	R	R	S	R	--
7598_S24	G3	Pneumonia	R	S	R	R	R	R	R	S	S	R	R	R	S	R	--
1889_S27	G3	Blood	R	S	S	S	S	S	R	R	R	R	R	R	S	R	--
7155_S26	G3	Blood	R	S	S	S	S	R	R	S	S	S	S	R	S	R	--
3729_S39	G3	Blood	R	S	R	R	R	R	R	R	S	R	R	R	S	R	--
5327_S38	G3	Blood	R	S	S	S	S	R	S	R	R	R	R	R	S	R	--
5764_S37	G3	Blood	R	S	S	S	S	R	S	S	S	R	R	R	R	R	--
8042_S25	G3	Blood	R	S	S	S	R	R	S	S	S	R	R	R	R	R	--
1105_S40	G4	Pneumonia	R	S	R	R	R	R	S	R	R	R	R	R	S	R	VIM
9709_S36	G4	Pneumonia	R	S	R	R	R	R	R	R	R	R	R	R	S	R	VIM
2543_S1	G5	Blood	S	S	S	S	S	S	S	S	S	S	S	R	S	R	--
2230_S2	G5	Blood	S	S	S	S	S	S	S	S	S	S	S	R	R	R	--
4018_S3	G5	Blood	S	S	S	S	S	S	S	R	S	S	S	R	R	R	--
8074_S4	G5	Blood	S	S	S	S	S	S	S	S	S	S	S	R	R	R	--
2272_S5	G5	Blood	S	S	S	S	S	S	S	R	S	S	S	R	S	R	--
2696_S6	G5	Blood	S	S	S	S	S	S	S	S	S	S	S	R	S	R	--
8066_S7	G5	Blood	S	S	S	S	S	S	S	S	S	S	S	R	S	R	--
8064_S8	G5	Blood	S	S	S	S	S	S	S	S	S	S	S	R	S	R	--
0613_S9	G5	Blood	S	S	S	S	S	S	S	S	S	S	S	R	S	R	--
4101_S10	G5	Blood	S	S	S	S	S	S	S	S	S	S	S	R	S	R	--
