# Supplementary material for: Genomic Characterization of Imipenem- and Imipenem-Relebactam-Resistant Clinical Isolates of Pseudomonas aeruginosa
Source: mSphere. 2021 Nov 24;6(6):e00836-21. doi: 10.1128/mSphere.00836-21 (PMC8612254; doi:10.1128/mSphere.00836-21)
Supplement: TABLE S3 [file msphere.00836-21-st003.xlsx]

## Sheet: S3
Table S3. Genomic features of P. aeruginose strains
Genome ID	Genome Size (bp)	#Contigs	Largest Contig Size (bp)	GC content (%)	#Proteins	#tRNAs	#rRNAs	Completeness (%)	Contamination (%)	GTDB Classification
0215_S28	6679431	146	640244	66.39	6263	60	6	99.68	4.03	d__Bacteria;p__Proteobacteria;c__Gammaproteobacteria;o__Pseudomonadales;f__Pseudomonadaceae;g__Pseudomonas;s__Pseudomonas aeruginosa
0268_S35	7057590	228	381341	66.08	6838	56	7	99.68	0.14	d__Bacteria;p__Proteobacteria;c__Gammaproteobacteria;o__Pseudomonadales;f__Pseudomonadaceae;g__Pseudomonas;s__Pseudomonas aeruginosa
0504_S17	7115410	256	691445	65.79	6874	59	9	99.68	0.11	d__Bacteria;p__Proteobacteria;c__Gammaproteobacteria;o__Pseudomonadales;f__Pseudomonadaceae;g__Pseudomonas;s__Pseudomonas aeruginosa
0523_S21	6970101	159	371733	66.05	6691	58	7	99.68	0.15	d__Bacteria;p__Proteobacteria;c__Gammaproteobacteria;o__Pseudomonadales;f__Pseudomonadaceae;g__Pseudomonas;s__Pseudomonas aeruginosa
0613_S9	6578939	132	455194	66.21	6138	58	7	99.68	0.52	d__Bacteria;p__Proteobacteria;c__Gammaproteobacteria;o__Pseudomonadales;f__Pseudomonadaceae;g__Pseudomonas;s__Pseudomonas aeruginosa
0654_S32	6681814	84	501567	66.29	6237	58	5	99.68	0.11	d__Bacteria;p__Proteobacteria;c__Gammaproteobacteria;o__Pseudomonadales;f__Pseudomonadaceae;g__Pseudomonas;s__Pseudomonas aeruginosa
0869_S18	7088518	202	691675	65.8	6791	59	8	99.68	0.11	d__Bacteria;p__Proteobacteria;c__Gammaproteobacteria;o__Pseudomonadales;f__Pseudomonadaceae;g__Pseudomonas;s__Pseudomonas aeruginosa
1105_S40	6941791	167	564145	66.1	6598	58	6	99.68	3.08	d__Bacteria;p__Proteobacteria;c__Gammaproteobacteria;o__Pseudomonadales;f__Pseudomonadaceae;g__Pseudomonas;s__Pseudomonas aeruginosa
1578_S13	7079117	168	551458	65.94	6829	59	7	99.68	0.18	d__Bacteria;p__Proteobacteria;c__Gammaproteobacteria;o__Pseudomonadales;f__Pseudomonadaceae;g__Pseudomonas;s__Pseudomonas aeruginosa
1889_S27	6970608	157	539892	66.05	6690	59	7	99.68	0.15	d__Bacteria;p__Proteobacteria;c__Gammaproteobacteria;o__Pseudomonadales;f__Pseudomonadaceae;g__Pseudomonas;s__Pseudomonas aeruginosa
1988_S20	7085039	193	691790	65.8	6773	59	8	99.68	0.11	d__Bacteria;p__Proteobacteria;c__Gammaproteobacteria;o__Pseudomonadales;f__Pseudomonadaceae;g__Pseudomonas;s__Pseudomonas aeruginosa
2230_S2	6403684	109	664016	66.39	6005	61	5	99.68	0.11	d__Bacteria;p__Proteobacteria;c__Gammaproteobacteria;o__Pseudomonadales;f__Pseudomonadaceae;g__Pseudomonas;s__Pseudomonas aeruginosa
2272_S5	6393923	73	929265	66.51	5950	57	8	99.68	0.11	d__Bacteria;p__Proteobacteria;c__Gammaproteobacteria;o__Pseudomonadales;f__Pseudomonadaceae;g__Pseudomonas;s__Pseudomonas aeruginosa
2543_S1	6597357	165	382810	66.25	6194	57	8	99.68	0.25	d__Bacteria;p__Proteobacteria;c__Gammaproteobacteria;o__Pseudomonadales;f__Pseudomonadaceae;g__Pseudomonas;s__Pseudomonas aeruginosa
2696_S6	6714880	124	446069	66.12	6318	57	7	99.68	0.52	d__Bacteria;p__Proteobacteria;c__Gammaproteobacteria;o__Pseudomonadales;f__Pseudomonadaceae;g__Pseudomonas;s__Pseudomonas aeruginosa
3278_S12	7083314	187	691445	65.8	6772	59	8	99.68	0.11	d__Bacteria;p__Proteobacteria;c__Gammaproteobacteria;o__Pseudomonadales;f__Pseudomonadaceae;g__Pseudomonas;s__Pseudomonas aeruginosa
3403_S19	7134993	197	691675	65.74	6833	59	9	99.68	0.11	d__Bacteria;p__Proteobacteria;c__Gammaproteobacteria;o__Pseudomonadales;f__Pseudomonadaceae;g__Pseudomonas;s__Pseudomonas aeruginosa
3729_S39	6512849	99	610005	66.26	6108	58	7	99.68	0.11	d__Bacteria;p__Proteobacteria;c__Gammaproteobacteria;o__Pseudomonadales;f__Pseudomonadaceae;g__Pseudomonas;s__Pseudomonas aeruginosa
3796_S15	7135476	181	691790	65.81	6825	59	8	99.68	1.73	d__Bacteria;p__Proteobacteria;c__Gammaproteobacteria;o__Pseudomonadales;f__Pseudomonadaceae;g__Pseudomonas;s__Pseudomonas aeruginosa
4018_S3	6830202	218	368652	66.14	6529	57	5	99.68	0.22	d__Bacteria;p__Proteobacteria;c__Gammaproteobacteria;o__Pseudomonadales;f__Pseudomonadaceae;g__Pseudomonas;s__Pseudomonas aeruginosa
4101_S10	6468752	136	456189	66.35	6108	58	7	99.68	0.14	d__Bacteria;p__Proteobacteria;c__Gammaproteobacteria;o__Pseudomonadales;f__Pseudomonadaceae;g__Pseudomonas;s__Pseudomonas aeruginosa
4287_S23	6967279	141	404159	66.02	6692	57	7	99.68	0.18	d__Bacteria;p__Proteobacteria;c__Gammaproteobacteria;o__Pseudomonadales;f__Pseudomonadaceae;g__Pseudomonas;s__Pseudomonas aeruginosa
4849_S34	6399818	201	517830	66.39	6068	59	5	99.68	0.11	d__Bacteria;p__Proteobacteria;c__Gammaproteobacteria;o__Pseudomonadales;f__Pseudomonadaceae;g__Pseudomonas;s__Pseudomonas aeruginosa
4917_S30	6804034	171	435231	66.06	6489	57	5	99.35	0.11	d__Bacteria;p__Proteobacteria;c__Gammaproteobacteria;o__Pseudomonadales;f__Pseudomonadaceae;g__Pseudomonas;s__Pseudomonas aeruginosa
5139_S22	6976544	191	466286	66.03	6734	59	7	99.68	0.15	d__Bacteria;p__Proteobacteria;c__Gammaproteobacteria;o__Pseudomonadales;f__Pseudomonadaceae;g__Pseudomonas;s__Pseudomonas aeruginosa
5221_S33	6304414	84	867891	66.47	5844	57	6	99.68	0.16	d__Bacteria;p__Proteobacteria;c__Gammaproteobacteria;o__Pseudomonadales;f__Pseudomonadaceae;g__Pseudomonas;s__Pseudomonas aeruginosa
5327_S38	6997915	190	443499	66	6747	57	7	99.68	0.15	d__Bacteria;p__Proteobacteria;c__Gammaproteobacteria;o__Pseudomonadales;f__Pseudomonadaceae;g__Pseudomonas;s__Pseudomonas aeruginosa
5538_S11	6811230	147	673882	66.17	6463	57	5	99.68	0.11	d__Bacteria;p__Proteobacteria;c__Gammaproteobacteria;o__Pseudomonadales;f__Pseudomonadaceae;g__Pseudomonas;s__Pseudomonas aeruginosa
5764_S37	7121241	132	443089	65.96	6770	62	4	99.68	0.68	d__Bacteria;p__Proteobacteria;c__Gammaproteobacteria;o__Pseudomonadales;f__Pseudomonadaceae;g__Pseudomonas;s__Pseudomonas aeruginosa
6650_S29	7020654	169	741666	66.02	6781	58	6	99.68	0.18	d__Bacteria;p__Proteobacteria;c__Gammaproteobacteria;o__Pseudomonadales;f__Pseudomonadaceae;g__Pseudomonas;s__Pseudomonas aeruginosa
7155_S26	6497596	161	531096	66.38	6110	57	6	99.68	0.14	d__Bacteria;p__Proteobacteria;c__Gammaproteobacteria;o__Pseudomonadales;f__Pseudomonadaceae;g__Pseudomonas;s__Pseudomonas aeruginosa
7598_S24	7360391	140	443107	65.91	7035	64	4	99.68	3.28	d__Bacteria;p__Proteobacteria;c__Gammaproteobacteria;o__Pseudomonadales;f__Pseudomonadaceae;g__Pseudomonas;s__Pseudomonas aeruginosa
8042_S25	7126064	144	443089	65.96	6786	61	4	99.68	0.68	d__Bacteria;p__Proteobacteria;c__Gammaproteobacteria;o__Pseudomonadales;f__Pseudomonadaceae;g__Pseudomonas;s__Pseudomonas aeruginosa
8057_S16	6836923	185	616229	66.06	6505	57	6	99.68	0.81	d__Bacteria;p__Proteobacteria;c__Gammaproteobacteria;o__Pseudomonadales;f__Pseudomonadaceae;g__Pseudomonas;s__Pseudomonas aeruginosa
8064_S8	6958200	133	662229	66.08	6589	58	6	99.68	1.08	d__Bacteria;p__Proteobacteria;c__Gammaproteobacteria;o__Pseudomonadales;f__Pseudomonadaceae;g__Pseudomonas;s__Pseudomonas aeruginosa
8066_S7	6652520	135	441215	66.17	6191	57	7	99.68	0.6	d__Bacteria;p__Proteobacteria;c__Gammaproteobacteria;o__Pseudomonadales;f__Pseudomonadaceae;g__Pseudomonas;s__Pseudomonas aeruginosa
8074_S4	6497395	145	409884	66.4	6067	57	8	99.68	0.11	d__Bacteria;p__Proteobacteria;c__Gammaproteobacteria;o__Pseudomonadales;f__Pseudomonadaceae;g__Pseudomonas;s__Pseudomonas aeruginosa
8385_S31	6492365	84	543932	66.39	6065	59	3	99.68	0.45	d__Bacteria;p__Proteobacteria;c__Gammaproteobacteria;o__Pseudomonadales;f__Pseudomonadaceae;g__Pseudomonas;s__Pseudomonas aeruginosa
9709_S36	7085023	190	691675	65.8	6778	59	8	99.68	0.11	d__Bacteria;p__Proteobacteria;c__Gammaproteobacteria;o__Pseudomonadales;f__Pseudomonadaceae;g__Pseudomonas;s__Pseudomonas aeruginosa
9843_S14	6944828	164	563917	66.09	6600	58	6	99.68	3.08	d__Bacteria;p__Proteobacteria;c__Gammaproteobacteria;o__Pseudomonadales;f__Pseudomonadaceae;g__Pseudomonas;s__Pseudomonas aeruginosa
