# Supplementary material for: Genomic Characterization of Imipenem- and Imipenem-Relebactam-Resistant Clinical Isolates of Pseudomonas aeruginosa
Source: mSphere. 2021 Nov 24;6(6):e00836-21. doi: 10.1128/mSphere.00836-21 (PMC8612254; doi:10.1128/mSphere.00836-21)
Supplement: TABLE S2 [file msphere.00836-21-st002.xlsx]

## Sheet: S2
Table S2. Detailed information about the reference genomes used in this study obtained from The Pseudomonas Genome Database
Strain ID	Species	Strain	Number of genes	Assembly level	Biosample accession	Host taxonomic name	Host common name	Host Disease	Isolation Source	Geographic Location	Assembly name	Refseq assembly accession	Assembly version status	Number of scaffolds	Scaffold N50	Contig count	Contig N50
7201	Pseudomonas aeruginosa	PB368	6290	Complete Genome	SAMN08101546	Homo sapiens	human		Abscess	USA: New York	ASM281284v1	GCF_002812845.1	latest
7191	Pseudomonas aeruginosa	PB369	6192	Complete Genome	SAMN08101547	Homo sapiens	human		Abscess	USA: New York	ASM281282v1	GCF_002812825.1	latest
12052	Pseudomonas aeruginosa	T2101	6628	Complete Genome	SAMN07424172	Homo sapiens	human		adult male sputum	Thailand: Bangkok	ASM972042v1	GCF_009720425.1	latest	2	6573638		6573638
12051	Pseudomonas aeruginosa	T2436	6730	Complete Genome	SAMN07424174	Homo sapiens	human		adult male sputum	Thailand: Bangkok	ASM972040v1	GCF_009720405.1	latest	2	6782092		6782092
12043	Pseudomonas aeruginosa	CFSAN084950	5871	Complete Genome	SAMN10574818	environmental	environmental		Arugula	USA:GA	ASM964887v1	GCF_009648875.1	latest	1	6441924		6441924
11949	Pseudomonas aeruginosa	519119	6279	Complete Genome	SAMN12306195	Homo sapiens	human	obstructive jaundice	bile specimen	China: Beijing	ASM755910v1	GCF_007559105.1	latest	1	6714255		6714255
9950	Pseudomonas aeruginosa	H25883	6319	Complete Genome	SAMN10374624	Homo sapiens	human	burn	Biopsy	Switzerland	ASM379812v1	GCF_003798125.1	latest	1	6706800		6706800
9634	Pseudomonas aeruginosa	24Pae112	6677	Complete Genome	SAMN07958398	Homo sapiens	human	Sepsis	blood	Colombia	ASM343323v1	GCF_003433235.1	latest	1	7097241		7097241
10394	Pseudomonas aeruginosa	B14130	5966	Complete Genome	SAMN10579055	Homo sapiens	human	bacteremia	blood	India	ASM395230v1	GCF_003952305.1	latest	1	6759594		6759594
10395	Pseudomonas aeruginosa	B17932	6023	Complete Genome	SAMN10579150	Homo sapiens	human	bacteremia	blood	India	ASM395232v1	GCF_003952325.1	latest	1	6744658		6744658
10391	Pseudomonas aeruginosa	B41226	5960	Complete Genome	SAMN10525951	Homo sapiens	human	bacteremia	blood	India	ASM395023v1	GCF_003950235.1	latest	1	6814295		6814295
9944	Pseudomonas aeruginosa	BA15561	5911	Complete Genome	SAMN10187561	Homo sapiens	human	bacteremia	blood	India	ASM371308v1	GCF_003713085.1	latest	1	6793961		6793961
9659	Pseudomonas aeruginosa	BA7823	6175	Complete Genome	SAMN10135988	Homo sapiens	human	bacteremia	blood	India	ASM362693v2	GCF_003626935.1	latest	1	6876113		6876113
5865	Pseudomonas aeruginosa	Pa1207	6894	Complete Genome	SAMN05020325	Homo sapiens	human	Comunity-adquired pneumonia	blood		ASM220864v1	GCF_002208645.1	latest
6732	Pseudomonas aeruginosa	Pa1242	6384	Complete Genome	SAMN05020326	Homo sapiens	human	Chiari malformation	blood		ASM220537v1	GCF_002205375.1	latest
9632	Pseudomonas aeruginosa	PABL012	6169	Complete Genome	SAMN09831327	Homo sapiens	human	bacteremia	blood	USA: Chicago, Illinois	ASM342918v1	GCF_003429185.1	latest	1	6546467		6546467
9633	Pseudomonas aeruginosa	PABL017	6100	Complete Genome	SAMN09831332	Homo sapiens	human	bacteremia	blood	USA: Chicago, Illinois	ASM342920v1	GCF_003429205.1	latest	1	6503460		6503460
9601	Pseudomonas aeruginosa	PABL048	6969	Complete Genome	SAMN09831360	Homo sapiens	human	bacteremia	blood	USA: Chicago, Illinois	ASM341178v2	GCF_003411785.2	latest	2	6879622		6879622
11167	Pseudomonas aeruginosa	NCTC12903	6512	Complete Genome	SAMEA3856677	Homo sapiens	human		Blood culture		43941_E01	GCF_900636755.1	latest	1	6839985		6839985
3618	Pseudomonas aeruginosa	12-4-4(59)	5876	Complete Genome	SAMN04351367	Homo sapiens	human		Blood culture of burn human patient		ASM148232v1	GCF_001482325.1	latest
5097	Pseudomonas aeruginosa	PA11803	6565	Complete Genome	SAMN04455162	Homo sapiens	human		bloodstream	Brazil: Sao Paulo, SP	ASM179287v1	GCF_001792875.1	latest
9951	Pseudomonas aeruginosa	H26023	6340	Complete Genome	SAMN10374625	Homo sapiens	human	Cardiac arrest	Bronchial aspirate	Switzerland	ASM379814v1	GCF_003798145.1	latest	1	6729216		6729216
6251	Pseudomonas aeruginosa	Pa124	6558	Complete Genome	SAMN05020323	Homo sapiens	human	ventilator-associated pneumonia	bronchial washing		ASM219247v1	GCF_002192475.1	latest
6938	Pseudomonas aeruginosa	Pa127	6644	Complete Genome	SAMN05020324	Homo sapiens	human	ventilator-associated pneumonia	bronchial washing		ASM220535v1	GCF_002205355.1	latest
6334	Pseudomonas aeruginosa	Pa58	6752	Complete Genome	SAMN05020321	Homo sapiens	human	ventilator-associated pneumonia	bronchial washing		ASM219249v1	GCF_002192495.1	latest
6035	Pseudomonas aeruginosa	Pa84	6138	Complete Genome	SAMN05020322	Homo sapiens	human	ventilator-associated pneumonia	bronchial washing		ASM220533v1	GCF_002205335.1	latest
10430	Pseudomonas aeruginosa	GIMC5015:PAKB6	5860	Complete Genome	SAMN10449072	Homo sapiens	human	Pneumonia	bronchoalveolar lavage	Russia: Moscow	ASM395782v1	GCF_003957825.1	latest	1	6258491		6258491
109	Pseudomonas aeruginosa	UCBPP-PA14	5983	Complete Genome	SAMN02603591	Homo sapiens	human	burn	burn wound		ASM1462v1	GCF_000014625.1	latest	1	6537648		6537648
2620	Pseudomonas aeruginosa	NCGM1900	6329	Complete Genome	SAMD00018700	Homo sapiens	human		catheter	Japan: Hyogo prefecture	ASM82927v1	GCF_000829275.1	latest
2619	Pseudomonas aeruginosa	NCGM1984	6381	Complete Genome	SAMD00019082	Homo sapiens	human		catheter	Japan: Aomori prefecture	ASM82925v1	GCF_000829255.1	latest
3994	Pseudomonas aeruginosa	BAMC 07-48	6438	Complete Genome	SAMN04893615	Homo sapiens	human		combat injury wound	not applicable	ASM163224v1	GCF_001632245.1	latest
2501	Pseudomonas aeruginosa	YL84	5863	Complete Genome	SAMN02641599	environmental	environmental		compost	Malaysia	ASM52459v1	GCF_000524595.1	latest	1	6433441		6433441
230	Pseudomonas aeruginosa	VRFPA04	6240	Complete Genome	SAMN02472098	Homo sapiens	human	keratitis	corneal button	India: ChennaiIndia	ASM47374v3	GCF_000473745.2	latest	1	6818030		6818030
11969	Pseudomonas aeruginosa	IMP66	6091	Complete Genome	SAMN08915456	environmental	environmental		crude oil	China:Daqing	ASM803376v1	GCF_008033765.1	latest	1	6486336		6486336
11967	Pseudomonas aeruginosa	IMP67	6103	Complete Genome	SAMN08915618	environmental	environmental		crude oil	China:Daqing	ASM803372v1	GCF_008033725.1	latest	1	6501414		6501414
11968	Pseudomonas aeruginosa	IMP68	6086	Complete Genome	SAMN08918338	environmental	environmental		crude oil	China:Daqing	ASM803374v1	GCF_008033745.1	latest	1	6481697		6481697
6774	Pseudomonas aeruginosa	isolate early isolate NN2 (clone C)	6491	Complete Genome	SAMEA104083446	Homo sapiens	human		Cystic fibrosis lung		NN2	GCF_900185255.1	latest
12123	Pseudomonas aeruginosa	INP-43	5828	Complete Genome	SAMN13611833	Homo sapiens	human		cystic fibrosis pediatric isolate	Mexico	ASM990519v1	GCF_009905195.1	latest	1	6335031		6335031
6589	Pseudomonas aeruginosa	PPF-1	6452	Complete Genome	SAMN06547042	Homo sapiens	human		Dental unit waterline	Canada: Montreal	ASM228772v2	GCF_002287725.2	latest
9955	Pseudomonas aeruginosa	FDAARGOS_505	6600	Complete Genome	SAMN10163199	Homo sapiens	human	Unknown	Endotracheal aspirate	not applicable	ASM381300v1	GCF_003813005.1	latest	1	7029824		7029824
10731	Pseudomonas aeruginosa	1334/14	6519	Complete Genome	SAMN10880118	Homo sapiens	human	conjunctiva infection	eye	Poland	ASM419373v1	GCF_004193735.1	latest	1	6902135		6902135
9522	Pseudomonas aeruginosa	PA34	6396	Complete Genome	SAMN08435059	Homo sapiens	human	Microbial Keratitis	eye		ASM333270v2	GCF_003332705.2	latest	1	6810079		6810079
6318	Pseudomonas aeruginosa	L10	6198	Complete Genome	SAMN06234157	environmental	environmental		Halobiotic reed	China: Binzhou	ASM222380v1	GCF_002223805.1	latest
11157	Pseudomonas aeruginosa	isolate paerg000	5948	Complete Genome	SAMEA4916038	Homo sapiens	human		hospital		paerg000	GCF_900618245.1	latest	1	6493562		6493562
11158	Pseudomonas aeruginosa	isolate paerg002	6014	Complete Genome	SAMEA4916049	Homo sapiens	human		hospital		paerg002	GCF_900618255.1	latest	1	6451470		6451470
11160	Pseudomonas aeruginosa	isolate paerg003	6024	Complete Genome	SAMEA4916059	Homo sapiens	human		hospital		paerg003	GCF_900618275.1	latest	1	6433962		6433962
11159	Pseudomonas aeruginosa	isolate paerg004	6015	Complete Genome	SAMEA4916061	Homo sapiens	human		hospital		paerg004	GCF_900618265.1	latest	1	6452809		6452809
11161	Pseudomonas aeruginosa	isolate paerg005	6508	Complete Genome	SAMEA4916069	Homo sapiens	human		hospital		paerg005	GCF_900618285.1	latest	1	6931425		6931425
11162	Pseudomonas aeruginosa	isolate paerg009	6433	Complete Genome	SAMEA4916107	Homo sapiens	human		hospital		paerg009	GCF_900618305.1	latest	1	6941287		6941287
11163	Pseudomonas aeruginosa	isolate paerg010	6029	Complete Genome	SAMEA4916108	Homo sapiens	human		hospital		paerg010	GCF_900618315.1	latest	1	6433960		6433960
11164	Pseudomonas aeruginosa	isolate paerg011	6025	Complete Genome	SAMEA4916113	Homo sapiens	human		hospital		paerg011	GCF_900618325.1	latest	1	6434133		6434133
11165	Pseudomonas aeruginosa	isolate paerg012	6027	Complete Genome	SAMEA4916123	Homo sapiens	human		hospital		paerg012	GCF_900618335.1	latest	1	6434020		6434020
3201	Pseudomonas aeruginosa	PA1RG	5994	Complete Genome	SAMN04074798	Homo sapiens	human		hospital sewage	China: Chongqing	ASM129308v1	GCF_001293085.1	latest
191	Pseudomonas aeruginosa	B136-33	5904	Complete Genome	SAMN02603669	Homo sapiens	human		infant with community-acquired diarrhea		ASM35950v1	GCF_000359505.1	latest	1	6421010		6421010
4007	Pseudomonas aeruginosa	ATCC 15692	5744	Complete Genome	SAMN05715193	Homo sapiens	human		Infected wound	not applicable	ASM172950v1	GCF_001729505.1	latest
489	Pseudomonas aeruginosa	LES431	6091	Complete Genome	SAMN02641592	Homo sapiens	human	healthy	isolated from a non-CF parent of a CF patient	United Kingdom	ASM50876v1	GCF_000508765.1	latest	1	6550070		6550070
12124	Pseudomonas aeruginosa	RD1-3	5884	Complete Genome	SAMN13831656	environmental	environmental		landfill	China:Yangling	ASM991173v1	GCF_009911735.1	latest	1	6397159		6397159
5012	Pseudomonas aeruginosa	PAER4_119	6083	Complete Genome	SAMN04209275	Homo sapiens	human		Lindberg collection	unknown	ASM187952v1	GCF_001879525.1	latest
12907	Pseudomonas aeruginosa	CF39S	6793	Complete Genome	SAMN13226654	Homo sapiens	human	Cystic Fibrosis	lung	USA: Seattle, Washington	ASM1146683v1	GCF_011466835.1	latest
215	Pseudomonas aeruginosa	SCV20265	6380	Complete Genome	SAMN02415141	Homo sapiens	human	cystic fibrosis	lung	Germany: Hannover, Hannover Medical School	ASM51030v1	GCF_000510305.1	latest	1	6725183		6725183
12050	Pseudomonas aeruginosa	KRP1	6225	Complete Genome	SAMN11126830	environmental	environmental		methanogenic sludge from a potato processing plant	Belgium: Primeur, Waregem	ASM967688v1	GCF_009676885.1	latest	1	6737396		6737396
3921	Pseudomonas aeruginosa	NCGM257	6628	Complete Genome	SAMD00020552	Homo sapiens	human	urinary tract infection	Midstream urine	Japan: Tokyo	ASM154795v1	GCF_001547955.1	latest
12042	Pseudomonas aeruginosa	PA59	6480	Complete Genome	SAMN07709120	environmental	environmental	Mink Hemorrhagic pneumonia	Mink raising farm	China: WeiHai,Shandong	ASM949767v1	GCF_009497675.1	latest	2	6926363		6926363
6299	Pseudomonas aeruginosa	AR_0095	6378	Complete Genome	SAMN04014936	unknown	unknown	missing	missing	missing	ASM299700v1	GCF_002997005.1	latest
6371	Pseudomonas aeruginosa	AR_0110	6402	Complete Genome	SAMN04014951	unknown	unknown	missing	missing	missing	ASM320433v1	GCF_003204335.1	latest
9636	Pseudomonas aeruginosa	AR_0111	6708	Complete Genome	SAMN04014952	unknown	unknown	missing	missing	missing	ASM357180v1	GCF_003571805.1	latest	2	6946231		6946231
6281	Pseudomonas aeruginosa	AR_0230	6670	Complete Genome	SAMN04901620	unknown	unknown	missing	missing	missing	ASM296869v1	GCF_002968695.1	latest
6205	Pseudomonas aeruginosa	AR_0353	6934	Complete Genome	SAMN07291496	unknown	unknown	missing	missing		ASM296865v1	GCF_002968655.1	latest
6975	Pseudomonas aeruginosa	AR_0354	6294	Complete Genome	SAMN07291497	unknown	unknown	missing	missing		ASM296858v1	GCF_002968585.1	latest
7058	Pseudomonas aeruginosa	AR_0357	6786	Complete Genome	SAMN07291500	unknown	unknown	missing	missing		ASM296895v1	GCF_002968955.1	latest
6841	Pseudomonas aeruginosa	AR_0360	6069	Complete Genome	SAMN07291503	unknown	unknown	missing	missing		ASM296851v1	GCF_002968515.1	latest
6897	Pseudomonas aeruginosa	AR_0446	6059	Complete Genome	SAMN07291539	unknown	unknown	missing	missing		ASM319364v1	GCF_003193645.1	latest
7148	Pseudomonas aeruginosa	AR_455	6213	Complete Genome	SAMN07291548	unknown	unknown	missing	missing		ASM328835v1	GCF_003288355.1	latest
7202	Pseudomonas aeruginosa	AR_458	6244	Complete Genome	SAMN07291551	unknown	unknown	missing	missing		ASM328843v1	GCF_003288435.1	latest
7261	Pseudomonas aeruginosa	AR_460	5765	Complete Genome	SAMN07291553	unknown	unknown	missing	missing		ASM328833v1	GCF_003288335.1	latest
6890	Pseudomonas aeruginosa	AR439	7219	Complete Genome	SAMN07291532	unknown	unknown	missing	missing		ASM307389v1	GCF_003073895.1	latest
6465	Pseudomonas aeruginosa	AR442	6987	Complete Genome	SAMN07291535	unknown	unknown	missing	missing		ASM307379v1	GCF_003073795.1	latest
6466	Pseudomonas aeruginosa	AR444	6412	Complete Genome	SAMN07291537	unknown	unknown	missing	missing		ASM307361v1	GCF_003073615.1	latest
6560	Pseudomonas aeruginosa	AR445	6729	Complete Genome	SAMN07291538	unknown	unknown	missing	missing		ASM307373v1	GCF_003073735.1	latest
3989	Pseudomonas aeruginosa	ATCC 27853	6312	Complete Genome	SAMN04589231	Homo sapiens	human	nosocomial infections	missing	Netherlands	ASM161892v1	GCF_001618925.1	latest
6110	Pseudomonas aeruginosa	F23197	6020	Complete Genome	SAMN02894358	Homo sapiens	human	cancer	missing	New York, NY, USA	ASM151624v2	GCF_001516245.2	latest
7640	Pseudomonas aeruginosa	F23197	5953	Complete Genome	SAMN02894358	Homo sapiens	human	cancer	missing	New York, NY, USA	ASM151624v1	GCF_001516245.1	suppressed	1	6535112		6535112
7033	Pseudomonas aeruginosa	F63912	6269	Complete Genome	SAMN02894356	Homo sapiens	human	cancer	missing	New York, NY, USA	ASM159432v2	GCF_001594325.2	latest
7645	Pseudomonas aeruginosa	F63912	6196	Complete Genome	SAMN02894356	Homo sapiens	human	cancer	missing	New York, NY, USA	ASM159432v1	GCF_001594325.1	suppressed	1	6641519		6641519
11150	Pseudomonas aeruginosa	FDAARGOS_767	5864	Complete Genome	SAMN11056482	unknown	unknown	Unknown	missing	USA:VA	ASM636473v1	GCF_006364735.1	latest	1	6263676		6263676
5910	Pseudomonas aeruginosa	H27930	6063	Complete Genome	SAMN02894354	Homo sapiens	human	cancer	missing	New York, NY, USA	ASM151632v2	GCF_001516325.2	latest
7642	Pseudomonas aeruginosa	H27930	6042	Complete Genome	SAMN02894354	Homo sapiens	human	cancer	missing	New York, NY, USA	ASM151632v1	GCF_001516325.1	suppressed	1	6598021		6598021
6745	Pseudomonas aeruginosa	H5708	5909	Complete Genome	SAMN02894355	Homo sapiens	human	cancer	missing	New York, NY, USA	ASM151630v2	GCF_001516305.2	latest
7641	Pseudomonas aeruginosa	H5708	5827	Complete Genome	SAMN02894355	Homo sapiens	human	cancer	missing	New York, NY, USA	ASM151630v1	GCF_001516305.1	suppressed	1	6351710		6351710
7239	Pseudomonas aeruginosa	M1608	6014	Complete Genome	SAMN02894352	Homo sapiens	human	cancer	missing	New York, NY, USA	ASM151636v2	GCF_001516365.2	latest
7643	Pseudomonas aeruginosa	M1608	5955	Complete Genome	SAMN02894352	Homo sapiens	human	cancer	missing	New York, NY, USA	ASM151636v1	GCF_001516365.1	suppressed	1	6475385		6475385
9635	Pseudomonas aeruginosa	N15-01092	6561	Complete Genome	SAMN04108365	unknown	unknown	missing	missing	Canada	ASM357150v1	GCF_003571505.1	latest	1	6972899		6972899
6031	Pseudomonas aeruginosa	S86968	6480	Complete Genome	SAMN02894350	Homo sapiens	human	cancer	missing	New York, NY, USA	ASM151584v2	GCF_001515845.2	latest
7634	Pseudomonas aeruginosa	S86968	6437	Complete Genome	SAMN02894350	Homo sapiens	human	cancer	missing	New York, NY, USA	ASM151584v1	GCF_001515845.1	suppressed	1	6951288		6951288
5952	Pseudomonas aeruginosa	T38079	6257	Complete Genome	SAMN02894349	Homo sapiens	human	cancer	missing	New York, NY, USA	ASM151591v2	GCF_001515915.2	latest
7635	Pseudomonas aeruginosa	T38079	6251	Complete Genome	SAMN02894349	Homo sapiens	human	cancer	missing	New York, NY, USA	ASM151591v1	GCF_001515915.1	suppressed	1	6809437		6809437
6873	Pseudomonas aeruginosa	W16407	6315	Complete Genome	SAMN02894346	Homo sapiens	human	cancer	missing	New York, NY, USA	ASM151616v2	GCF_001516165.2	latest
7636	Pseudomonas aeruginosa	W16407	6285	Complete Genome	SAMN02894346	Homo sapiens	human	cancer	missing	New York, NY, USA	ASM151616v1	GCF_001516165.1	suppressed	1	6829406		6829406
7266	Pseudomonas aeruginosa	W36662	6364	Complete Genome	SAMN02894345	Homo sapiens	human	cancer	missing	New York, NY, USA	ASM151618v2	GCF_001516185.2	latest
7637	Pseudomonas aeruginosa	W36662	6290	Complete Genome	SAMN02894345	Homo sapiens	human	cancer	missing	New York, NY, USA	ASM151618v1	GCF_001516185.1	suppressed	1	6804266		6804266
5913	Pseudomonas aeruginosa	W45909	6378	Complete Genome	SAMN02894344	Homo sapiens	human	cancer	missing	New York, NY, USA	ASM151620v2	GCF_001516205.2	latest
7638	Pseudomonas aeruginosa	W45909	6288	Complete Genome	SAMN02894344	Homo sapiens	human	cancer	missing	New York, NY, USA	ASM151620v1	GCF_001516205.1	suppressed	1	6803881		6803881
6659	Pseudomonas aeruginosa	W60856	6456	Complete Genome	SAMN02894343	Homo sapiens	human	cancer	missing	New York, NY, USA	ASM151622v2	GCF_001516225.2	latest
7639	Pseudomonas aeruginosa	W60856	6380	Complete Genome	SAMN02894343	Homo sapiens	human	cancer	missing	New York, NY, USA	ASM151622v1	GCF_001516225.1	suppressed	1	6907606		6907606
6522	Pseudomonas aeruginosa	X78812	5886	Complete Genome	SAMN02894342	Homo sapiens	human	cancer	missing	New York, NY, USA	ASM154279v2	GCF_001542795.2	latest
7644	Pseudomonas aeruginosa	X78812	5823	Complete Genome	SAMN02894342	Homo sapiens	human	cancer	missing	New York, NY, USA	ASM154279v1	GCF_001542795.1	suppressed	1	6371121		6371121
5350	Pseudomonas aeruginosa	SCVFeb	5794	Complete Genome	SAMN03940423	Animal	Animal		murine model		ASM190019v1	GCF_001900195.1	latest
5538	Pseudomonas aeruginosa	SCVJan	5794	Complete Genome	SAMN03940421	Animal	Animal		murine model		ASM190022v1	GCF_001900225.1	latest
3640	Pseudomonas aeruginosa	USDA-ARS-USMARC-41639	5814	Complete Genome	SAMN04158502	Animal	Animal	missing	nasopharynx	USA:Kansas	ASM151897v1	GCF_001518975.1	latest
3915	Pseudomonas aeruginosa	DH01	6608	Complete Genome	SAMN02383553	Homo sapiens	human	assymptomatic carrier	nose	France	ASM49645v2	GCF_000496455.2	latest
11166	Pseudomonas aeruginosa	NCTC11445	6457	Complete Genome	SAMEA3856675	Homo sapiens	human		not available: to be reported later		43941_C01	GCF_900636735.1	latest	1	6766292		6766292
6770	Pseudomonas aeruginosa	HS9	6419	Complete Genome	SAMN08102919	unknown	unknown		not collected		ASM331923v1	GCF_003319235.1	latest
5897	Pseudomonas aeruginosa	Ocean-1155	6556	Complete Genome	SAMN07347483	environmental	environmental		Open Ocean	Pacific Ocean	ASM223740v1	GCF_002237405.1	latest
6075	Pseudomonas aeruginosa	Ocean-1175	6555	Complete Genome	SAMN07347485	environmental	environmental		Open Ocean	Pacific Ocean	ASM223742v1	GCF_002237425.1	latest
12001	Pseudomonas aeruginosa	E90	6435	Complete Genome	SAMN12561707	Homo sapiens	human	Cystic Fibrosis	oropharynx, sputum, or bronchoalveolar lavage	USA	ASM870523v1	GCF_008705235.1	latest	1	6813135		6813135
3096	Pseudomonas aeruginosa	F22031	6058	Complete Genome	SAMN02673269	Homo sapiens	human	cancer	pubic bone	New York, NY	ASM81698v1	GCF_000816985.1	latest
6456	Pseudomonas aeruginosa	MRSN12280	6679	Complete Genome	SAMN08776459	Homo sapiens	human	Wound	Sacrum		ASM302833v1	GCF_003028335.1	latest
9949	Pseudomonas aeruginosa	H26027	6730	Complete Genome	SAMN10374626	Homo sapiens	human	burn	skin	Switzerland	ASM379810v1	GCF_003798105.1	latest	1	7079598		7079598
3846	Pseudomonas aeruginosa	VA-134	5804	Complete Genome	SAMN04284690	Homo sapiens	human	burn	Skin wound of burn human patient		ASM144784v1	GCF_001447845.1	latest
5583	Pseudomonas aeruginosa	DN1	6626	Complete Genome	SAMN05717682	environmental	environmental		soil	China	ASM172200v2	GCF_001722005.2	latest
7646	Pseudomonas aeruginosa	DN1	6152	Complete Genome	SAMN05717682	environmental	environmental		soil	China	ASM172200v1	GCF_001722005.1	replaced	1	6641902		6641902
7002	Pseudomonas aeruginosa	JB2	6455	Complete Genome	SAMN08524370	environmental	environmental		soil		ASM306084v1	GCF_003060845.1	latest
3988	Pseudomonas aeruginosa	N17-1	5867	Complete Genome	SAMN03145716	environmental	environmental		soil	China: Haidian, Beijing	ASM160604v1	GCF_001606045.1	latest
12048	Pseudomonas aeruginosa	1811-13R031	6873	Complete Genome	SAMN13267614	Homo sapiens	human	lung infection	sputum	China	ASM967676v1	GCF_009676765.1	latest	1	7344079		7344079
12049	Pseudomonas aeruginosa	1811-18R001	6874	Complete Genome	SAMN13267615	Homo sapiens	human	lung infection	sputum	China	ASM967678v1	GCF_009676785.1	latest	1	7343000		7343000
11948	Pseudomonas aeruginosa	A681	6274	Complete Genome	SAMN12305659	Homo sapiens	human	cerebral trauma after surgery	sputum	China: Guangdong	ASM755908v1	GCF_007559085.1	latest	1	6616247		6616247
10829	Pseudomonas aeruginosa	AES1M	5927	Complete Genome	SAMN11087507	Homo sapiens	human	cystic fibrosis	sputum	Australia:Melbourne	ASM435512v1	GCF_004355125.1	latest	1	6373139		6373139
10830	Pseudomonas aeruginosa	AES1R	5912	Complete Genome	SAMN11087508	Homo sapiens	human	cystic fibrosis	sputum	Australia:Melbourne	ASM435514v1	GCF_004355145.1	latest	1	6373893		6373893
9518	Pseudomonas aeruginosa	ATCC 27853	6450	Complete Genome	SAMN03774891	unknown	unknown	NA	sputum	Hong Kong	ASM168728v1	GCF_001687285.1	latest	1	6833187		6833187
6254	Pseudomonas aeruginosa	CCUG 70744	6508	Complete Genome	SAMN07602569	Homo sapiens	human	N/A	sputum		ASM319424v1	GCF_003194245.1	latest
6643	Pseudomonas aeruginosa	DK1 substr. NH57388A	5790	Complete Genome	SAMEA3484633	Homo sapiens	human		sputum		ASM90006902v1	GCF_900069025.1	latest
174	Pseudomonas aeruginosa	DK2	5959	Complete Genome	SAMN02603895	Homo sapiens	human	cystic fibrosis	sputum	Denmark: Copenhagen	ASM27136v1	GCF_000271365.1	latest	1	6402658		6402658
7221	Pseudomonas aeruginosa	E6130952	6715	Complete Genome	SAMN06349407	Homo sapiens	human	respiratory failure	sputum		ASM208575v1	GCF_002085755.1	latest
2621	Pseudomonas aeruginosa	FRD1	5979	Complete Genome	SAMN02732380	Homo sapiens	human	cystic fibrosis	sputum	USA: Oregon	ASM82988v1	GCF_000829885.1	latest
11979	Pseudomonas aeruginosa	HOU1	5861	Complete Genome	SAMN12368444	Homo sapiens	human	Cystic fibrosis	sputum	USA: Houston, TX	ASM824518v1	GCF_008245185.1	latest	2	6123373		6123373
10696	Pseudomonas aeruginosa	LW	6350	Complete Genome	SAMN07256503	Homo sapiens	human	infection	sputum	China: Beijing	ASM401089v1	GCF_004010895.1	latest	1	6824837		6824837
3995	Pseudomonas aeruginosa	PA121617	6303	Complete Genome	SAMN05006707	Homo sapiens	human	Respiratory disease	sputum	China: Guangzhou	ASM167968v1	GCF_001679685.1	latest
6255	Pseudomonas aeruginosa	PASGNDM345	6512	Complete Genome	SAMN06689794	Homo sapiens	human	N.A.	sputum		ASM210461v1	GCF_002104615.1	latest
7104	Pseudomonas aeruginosa	PASGNDM699	6626	Complete Genome	SAMN06689795	Homo sapiens	human	N.A.	sputum		ASM210459v1	GCF_002104595.1	latest
6610	Pseudomonas aeruginosa	PB350	6317	Complete Genome	SAMN08101543	Homo sapiens	human		sputum	USA: New York	ASM281290v1	GCF_002812905.1	latest
10393	Pseudomonas aeruginosa	SP2230	6147	Complete Genome	SAMN10578979	Homo sapiens	human	bacteremia	sputum	India	ASM395228v1	GCF_003952285.1	latest	1	6976603		6976603
10392	Pseudomonas aeruginosa	SP4371	6187	Complete Genome	SAMN10526368	Homo sapiens	human	bacteremia	sputum	India	ASM395025v1	GCF_003950255.1	latest	1	6937609		6937609
10694	Pseudomonas aeruginosa	SP4527	6202	Complete Genome	SAMN10525987	Homo sapiens	human	bacteremia	sputum	India	ASM399146v1	GCF_003991465.1	latest	1	7005215		7005215
9945	Pseudomonas aeruginosa	SP4528	6161	Complete Genome	SAMN10187562	Homo sapiens	human	Respiratory tract infection	sputum	India	ASM371676v1	GCF_003716765.1	latest	1	6877287		6877287
6550	Pseudomonas aeruginosa	Y31	6402	Complete Genome	SAMN09469677	Homo sapiens	human	pneumonia	sputum		ASM336977v1	GCF_003369775.1	latest
9532	Pseudomonas aeruginosa	Y71	6543	Complete Genome	SAMN09469727	Homo sapiens	human	Pneumonia	sputum	South Korea: Seoul	ASM340849v1	GCF_003408495.1	latest	1	6940949		6940949
7124	Pseudomonas aeruginosa	Y82	6718	Complete Genome	SAMN09469732	Homo sapiens	human	pneumonia	sputum		ASM336975v1	GCF_003369755.1	latest
7172	Pseudomonas aeruginosa	Y89	6546	Complete Genome	SAMN09469733	Homo sapiens	human	pneumonia	sputum		ASM336973v1	GCF_003369735.1	latest
11947	Pseudomonas aeruginosa	60503	6459	Complete Genome	SAMN12306201	Homo sapiens	human	pneumonia	sputum specimen	China: Beijing	ASM755906v1	GCF_007559065.1	latest	1	6809062		6809062
11950	Pseudomonas aeruginosa	243931	6049	Complete Genome	SAMN12306121	Homo sapiens	human	urinary tract infection	sputum specimen	China: Zhejiang	ASM755912v1	GCF_007559125.1	latest	1	6514208		6514208
3998	Pseudomonas aeruginosa	PA_D1	6069	Complete Genome	SAMN04910034	Homo sapiens	human	Ventilator associated pneumonia	Sputum; Early isolate from VAP patient 1	China: Nanning	ASM172174v1	GCF_001721745.1	latest
3999	Pseudomonas aeruginosa	PA_D2	6066	Complete Genome	SAMN04910045	Homo sapiens	human	Ventilator associated pneumonia	Sputum; Early isolate from VAP patient 2	China: Nanning	ASM172176v1	GCF_001721765.1	latest
4005	Pseudomonas aeruginosa	PA_D5	6087	Complete Genome	SAMN04910061	Homo sapiens	human	Ventilator associated pneumonia	Sputum; Early isolate from VAP patient 3	China: Guangxi	ASM172202v1	GCF_001722025.1	latest
4001	Pseudomonas aeruginosa	PA_D16	6086	Complete Genome	SAMN04914381	Homo sapiens	human	Ventilator associated pneumonia	Sputum; Early isolate from VAP patient 4	China: Nanning	ASM172180v1	GCF_001721805.1	latest
4000	Pseudomonas aeruginosa	PA_D9	6065	Complete Genome	SAMN04910066	Homo sapiens	human	Ventilator associated pneumonia	Sputum; Late isolate from VAP patient 1	China: Nanning	ASM172178v1	GCF_001721785.1	latest
4006	Pseudomonas aeruginosa	PA_D21	6063	Complete Genome	SAMN04914386	Homo sapiens	human	Ventilator associated pneumonia	Sputum; Late isolate from VAP patient 2	China: Guangxi	ASM172204v1	GCF_001722045.1	latest
4002	Pseudomonas aeruginosa	PA_D22	6091	Complete Genome	SAMN04914475	Homo sapiens	human	Ventilator associated pneumonia	Sputum; Late isolate from VAP patient 3	China: Nanning	ASM172182v1	GCF_001721825.1	latest
4003	Pseudomonas aeruginosa	PA_D25	6080	Complete Genome	SAMN04914479	Homo sapiens	human	46	Sputum; Late isolate from VAP patient 4	China: Nanning	ASM172184v1	GCF_001721845.1	latest
12046	Pseudomonas aeruginosa	AG1	6671	Complete Genome	SAMN13182580	Homo sapiens	human	Pneumonia	Sputum-lungs	Costa Rica	ASM966231v1	GCF_009662315.1	latest	1	7190208		7190208
210	Pseudomonas aeruginosa	MTB-1	6186	Complete Genome	SAMN02389526	environmental	environmental		t-HCH contaminated soil	India	ASM50404v1	GCF_000504045.1	latest	1	6580038		6580038
9952	Pseudomonas aeruginosa	FDAARGOS_532	6449	Complete Genome	SAMN10163227	Homo sapiens	human	Unknown	Throat (pharynx)	not applicable	ASM381216v1	GCF_003812165.1	latest	3	6928914		6928914
5368	Pseudomonas aeruginosa	PA7790	6577	Complete Genome	SAMN04455155	Homo sapiens	human		tracheal aspirate	Brazil: Sao Paulo, SP	ASM187026v1	GCF_001870265.1	latest
5357	Pseudomonas aeruginosa	PA8281	6408	Complete Genome	SAMN04455156	Homo sapiens	human		tracheal aspirate	Brazil: Sao Paulo, SP	ASM179285v1	GCF_001792855.1	latest
7067	Pseudomonas aeruginosa	PB367	6322	Complete Genome	SAMN08101542	Homo sapiens	human		tracheal aspirate	USA: New York	ASM281292v1	GCF_002812925.1	latest
7082	Pseudomonas aeruginosa	K34-7	6695	Complete Genome	SAMN08954392	Homo sapiens	human	unknown	tracheal secretions		ASM320653v1	GCF_003206535.1	latest
9954	Pseudomonas aeruginosa	FDAARGOS_501	6482	Complete Genome	SAMN10163177	unknown	unknown	Unknown	UCC isolate	Unknown	ASM381290v1	GCF_003812905.1	latest	1	6865838		6865838
9956	Pseudomonas aeruginosa	FDAARGOS_570	6865	Complete Genome	SAMN10163194	unknown	unknown	Unknown	UCC isolate	Unknown	ASM381302v1	GCF_003813025.1	latest	2	7119105		7119105
9953	Pseudomonas aeruginosa	FDAARGOS_571	6652	Complete Genome	SAMN10163195	unknown	unknown	Unknown	UCC isolate	Unknown	ASM381288v1	GCF_003812885.1	latest	1	6999770		6999770
6088	Pseudomonas aeruginosa	RIVM-EMC2982	7000	Complete Genome	SAMN05583819	Homo sapiens	human	unavailable	unavailable		ASM208560v1	GCF_002085605.1	latest
3923	Pseudomonas aeruginosa	IOMTU 133	6276	Complete Genome	SAMD00042491	Homo sapiens	human		Urinary catheter	Nepal: Kathmandu	ASM154833v1	GCF_001548335.1	latest
6674	Pseudomonas aeruginosa	97	6506	Complete Genome	SAMN07692776	Homo sapiens	human	UTI	urine		ASM241186v2	GCF_002411865.2	replaced
9520	Pseudomonas aeruginosa	97	6575	Complete Genome	SAMN07692776	Homo sapiens	human	UTI	urine		ASM241186v3	GCF_002411865.3	latest	1	6925889		6925889
6730	Pseudomonas aeruginosa	F5677	6242	Complete Genome	SAMN02887043	Homo sapiens	human	cancer	urine	USA: New York	ASM294693v1	GCF_002946935.1	latest
10390	Pseudomonas aeruginosa	IMP-13	6722	Complete Genome	SAMN10503341	Homo sapiens	human	urinary infection	urine	Belgium	ASM395001v1	GCF_003950015.1	latest	2	7047704		7047704
11168	Pseudomonas aeruginosa	NCTC13715	6368	Complete Genome	SAMEA3923580	Homo sapiens	human		urine		45813_F01	GCF_900636975.1	latest	1	6765311		6765311
5724	Pseudomonas aeruginosa	PA1088	6196	Complete Genome	SAMN04455104	Homo sapiens	human		urine	Brazil: Sao Paulo, SP	ASM179283v1	GCF_001792835.1	latest
6129	Pseudomonas aeruginosa	PB353	6178	Complete Genome	SAMN08101545	Homo sapiens	human		urine	USA: New York	ASM281286v1	GCF_002812865.1	latest
7065	Pseudomonas aeruginosa	PB354	6169	Complete Genome	SAMN08101544	Homo sapiens	human		urine	USA: New York	ASM281288v1	GCF_002812885.1	latest
12047	Pseudomonas aeruginosa	ST773	6320	Complete Genome	SAMN12307670	Homo sapiens	human	sepsis	urine	USA:Houston	ASM966416v1	GCF_009664165.1	latest	1	6835731		6835731
11974	Pseudomonas aeruginosa	CCUG 51971	6677	Complete Genome	SAMN12634799	Homo sapiens	human	Urinary tract infection	Urine sample	Sweden:Solna	ASM819548v1	GCF_008195485.1	latest	1	7012798		7012798
4011	Pseudomonas aeruginosa	FA-HZ1	6147	Complete Genome	SAMN05729608	environmental	environmental		wastewater	China	ASM175070v1	GCF_001750705.1	latest
5627	Pseudomonas aeruginosa	isolate B10W	6317	Complete Genome	SAMN05969160	environmental	environmental		wastewater		ASM187446v1	GCF_001874465.1	latest
11151	Pseudomonas aeruginosa	FDAARGOS_610	6494	Complete Genome	SAMN10346774	Animal	Animal	Not applicable	Water bottle, Animal room	Unknown	ASM636479v1	GCF_006364795.1	latest	1	6792215		6792215
107	Pseudomonas aeruginosa	PAO1	5708	Complete Genome	SAMN02603714	Homo sapiens	human		wound	Australia: Melbourne	ASM676v1	GCF_000006765.1	latest	1	6264404		6264404
10710	Pseudomonas aeruginosa	PAO1161	5995	Complete Genome	SAMN09951375	Homo sapiens	human		wound	Poland:Warsaw	ASM410266v1	GCF_004102665.1	latest	1	6383803		6383803
9897	Pseudomonas aeruginosa	268	6685	Complete Genome	SAMN10163255	unknown	unknown			USA: California	ASM364112v1	GCF_003641125.1	latest	1	7030474		7030474
3922	Pseudomonas aeruginosa	8380	6086	Complete Genome	SAMD00027370	Homo sapiens	human			Japan	ASM154813v1	GCF_001548135.1	latest
6590	Pseudomonas aeruginosa	12939	6193	Complete Genome	SAMN07831757	Homo sapiens	human				ASM275365v1	GCF_002753655.1	latest
362	Pseudomonas aeruginosa	19BR	6140	Complete Genome	SAMN02471401	Homo sapiens	human			Brazil	ASM22394v2	GCF_000223945.1	latest	1	6742964	1	6742964
361	Pseudomonas aeruginosa	213BR	6169	Complete Genome	SAMN02471402	Homo sapiens	human			Brazil	ASM22396v2	GCF_000223965.1	latest	1	6719211	1	6719211
11954	Pseudomonas aeruginosa	C79	6376	Complete Genome	SAMN11836198	unknown	unknown			China	ASM783389v1	GCF_007833895.1	latest	2	6756154		6756154
2626	Pseudomonas aeruginosa	Carb01 63	7036	Complete Genome	SAMN03389320	unknown	unknown			Netherlands:Rotterdam	ASM98182v1	GCF_000981825.1	latest
2857	Pseudomonas aeruginosa	DSM 50071	5790	Complete Genome	SAMN03761153	unknown	unknown				ASM104568v1	GCF_001045685.1	latest
10733	Pseudomonas aeruginosa	E80	6439	Complete Genome	SAMN09407355	unknown	unknown			missing	ASM429107v1	GCF_004291075.1	latest	1	6819140		6819140
2900	Pseudomonas aeruginosa	F9676	5805	Complete Genome	SAMN03852256	environmental	environmental			China: Hangzhou	ASM107747v1	GCF_001077475.1	latest
11152	Pseudomonas aeruginosa	isolate 1	6874	Complete Genome	SAMEA4785251	unknown	unknown				ASM90049702v1	GCF_900497025.1	latest	2	7207057		7207057
3634	Pseudomonas aeruginosa	isolate F30658	6622	Complete Genome	SAMN02894357	Homo sapiens	human	cancer		New York, NY, USA	ASM151626v1	GCF_001516265.1	latest
3848	Pseudomonas aeruginosa	isolate F9670	5987	Complete Genome	SAMN02894359	Homo sapiens	human	cancer		New York, NY, USA	ASM154283v1	GCF_001542835.1	latest
3637	Pseudomonas aeruginosa	isolate H47921	6249	Complete Genome	SAMN02894353	Homo sapiens	human	cancer		New York, NY, USA	ASM151634v1	GCF_001516345.1	latest
3639	Pseudomonas aeruginosa	isolate M37351	6322	Complete Genome	SAMN02894351	Homo sapiens	human	cancer		New York, NY, USA	ASM151638v1	GCF_001516385.1	latest
4013	Pseudomonas aeruginosa	isolate PA14Or_reads	5971	Complete Genome	SAMEA4393802	unknown	unknown				PA14Or	GCF_900095805.1	latest
5293	Pseudomonas aeruginosa	isolate PcyII-10	5847	Complete Genome	SAMEA26686918	unknown	unknown				PcyII-10	GCF_900149285.1	latest
6944	Pseudomonas aeruginosa	isolate RW109	7433	Complete Genome	SAMEA104432335	unknown	unknown				RW109	GCF_900243355.1	latest
3627	Pseudomonas aeruginosa	isolate T52373	5643	Complete Genome	SAMN02894348	Homo sapiens	human	cancer		New York, NY, USA	ASM151600v1	GCF_001516005.1	latest
3628	Pseudomonas aeruginosa	isolate T63266	5880	Complete Genome	SAMN02894347	Homo sapiens	human	cancer		New York, NY, USA	ASM151610v1	GCF_001516105.1	latest
172	Pseudomonas aeruginosa	M18	5770	Complete Genome	SAMN02603849	unknown	unknown				ASM22615v1	GCF_000226155.1	latest	1	6327754		6327754
11169	Pseudomonas aeruginosa	NCTC10728	5964	Complete Genome	SAMEA4007823	unknown	unknown				46837_C02	GCF_900637045.1	latest	1	6363395		6363395
11326	Pseudomonas aeruginosa	NCTC13359	6143	Complete Genome	SAMEA3270527	unknown	unknown				36340_E01	GCF_901472545.1	latest	1	6791490		6791490
11327	Pseudomonas aeruginosa	NCTC13618	6081	Complete Genome	SAMEA3270529	unknown	unknown				36340_C01	GCF_901472595.1	latest	1	6788588		6788588
12150	Pseudomonas aeruginosa	NCTC13620	6030	Complete Genome	SAMEA3270531	unknown	unknown				36340_H02	GCF_901472565.1	latest	1	6779267		6779267
5737	Pseudomonas aeruginosa	NHmuc	5795	Complete Genome	SAMN03940420	Homo sapiens	human				ASM190026v1	GCF_001900265.1	latest
6347	Pseudomonas aeruginosa	PA_150577	5940	Complete Genome	SAMN04452273	Homo sapiens	human				ASM244285v1	GCF_002442855.1	latest
5532	Pseudomonas aeruginosa	PA_154197	6041	Complete Genome	SAMN04452263	Homo sapiens	human				ASM207506v1	GCF_002075065.1	latest
7599	Pseudomonas aeruginosa	PA1	6054	Complete Genome	SAMN02603191	Homo sapiens	human	respiratory tract infection		China: Chongqing	ASM49660v1	GCF_000496605.1	suppressed	1	6528877		6528877
497	Pseudomonas aeruginosa	PA1	5987	Complete Genome	SAMN02603191	Homo sapiens	human	respiratory tract infection		China: Chongqing	ASM49660v2	GCF_000496605.2	latest
496	Pseudomonas aeruginosa	PA1R	5689	Complete Genome	SAMN02603192	unknown	unknown				ASM49664v1	GCF_000496645.1	latest	1	6309305		6309305
11122	Pseudomonas aeruginosa	PA298	6585	Complete Genome	SAMN11388516	unknown	unknown			China	ASM530500v1	GCF_005305005.1	latest	2	6539894		6539894
6078	Pseudomonas aeruginosa	PA83	6782	Complete Genome	SAMN05773092	Homo sapiens	human			Germany	ASM221534v1	GCF_002215345.1	latest
84	Pseudomonas aeruginosa	PACS2	5981	Complete Genome	SAMN02471994	Homo sapiens	human	cystic fibrosis			ASM16833v1	GCF_000168335.1	latest	1	6492423	1	6492423
6441	Pseudomonas aeruginosa	PAK	5564	Complete Genome	SAMN02483603	Homo sapiens	human				ASM56885v2	GCF_000568855.2	latest
12154	Pseudomonas aeruginosa	PAK	5861	Complete Genome	SAMEA1695737	Homo sapiens	human				Pseudomonas_aeruginosa_PAK	GCF_902172305.1	latest	1	6395872		6395872
5354	Pseudomonas aeruginosa	PAO1_Orsay	5757	Complete Genome	SAMEA3485223	unknown	unknown				PAO1OR	GCF_900070375.1	latest
192	Pseudomonas aeruginosa	RP73	5864	Complete Genome	SAMN02603771	Homo sapiens	human	cystic fibrosis		Germany: Hannover	ASM41403v1	GCF_000414035.1	latest	1	6342034		6342034
6412	Pseudomonas aeruginosa	WCHPA075019	6382	Complete Genome	SAMN08866462	Homo sapiens	human				ASM305200v1	GCF_003052005.1	replaced
9521	Pseudomonas aeruginosa	WCHPA075019	6386	Complete Genome	SAMN08866462	Homo sapiens	human				ASM305200v2	GCF_003052005.2	latest	1	6886080		6886080
12114	Pseudomonas aeruginosa	YB01	5772	Complete Genome	SAMN08730588	unknown	unknown			China	ASM986705v1	GCF_009867055.1	latest	1	6299465		6299465
