# Supplementary material for: Genomic Characterization of Imipenem- and Imipenem-Relebactam-Resistant Clinical Isolates of Pseudomonas aeruginosa
Source: mSphere. 2021 Nov 24;6(6):e00836-21. doi: 10.1128/mSphere.00836-21 (PMC8612254; doi:10.1128/mSphere.00836-21)
Supplement: TABLE S4 [file msphere.00836-21-st004.xlsx]

## Sheet: S4
Table S4. Pairwise comparison among the Pseudomonas aeruginosa genomes using average nucleotide identity (ANI).
Strain	Pseudomonas aeruginosa INP-43 12123	Pseudomonas aeruginosa AR439 6890	Pseudomonas aeruginosa paerg009 11162	Pseudomonas aeruginosa 60503 11947	Pseudomonas aeruginosa AES1M 10829	Pseudomonas aeruginosa NCTC12903 11167	Pseudomonas aeruginosa PB350 6610	Pseudomonas aeruginosa 519119 11949	Pseudomonas aeruginosa VA-134 3846	3796 S15	Pseudomonas aeruginosa NCGM1900 2620	Pseudomonas aeruginosa CFSAN084950 12043	Pseudomonas aeruginosa ATCC 27853 3989	Pseudomonas aeruginosa NCGM2S1 173	Pseudomonas aeruginosa H5708 6745	Pseudomonas aeruginosa PASGNDM699 7104	Pseudomonas aeruginosa ATCC 27853 9518	Pseudomonas aeruginosa H25883 9950	Pseudomonas aeruginosa DSM 50071 2857	Pseudomonas aeruginosa 268 9897	Pseudomonas aeruginosa A681 11948	2272 S5	Pseudomonas aeruginosa PA D2 3999	Pseudomonas aeruginosa RW109 6944	Pseudomonas aeruginosa YL84 2501	Pseudomonas aeruginosa PcyII-10 5293	Pseudomonas aeruginosa AR 0095 6299	Pseudomonas aeruginosa AR 460 7261	Pseudomonas aeruginosa 97 6674	Pseudomonas aeruginosa Pa1242 6732	5221 S33	Pseudomonas aeruginosa SCVJan 5538	Pseudomonas aeruginosa ST773 12047	8385 S31	Pseudomonas aeruginosa paerg000 11157	Pseudomonas aeruginosa PA D9 4000	Pseudomonas aeruginosa PAK 6441	Pseudomonas aeruginosa NCTC13359 11326	Pseudomonas aeruginosa NHmuc 5737	Pseudomonas aeruginosa VRFPA04 230	Pseudomonas aeruginosa PA34 9522	Pseudomonas aeruginosa PB368 7201	Pseudomonas aeruginosa LESB58 125	Pseudomonas aeruginosa PPF-1 6589	Pseudomonas aeruginosa DK1 substr NH57388A 6643	Pseudomonas aeruginosa AR 0446 6897	Pseudomonas aeruginosa E6130952 7221	Pseudomonas aeruginosa PA D22 4002	Pseudomonas aeruginosa T2436 12051
Pseudomonas aeruginosa INP-43 12123	100	99.3523	98.6986	98.7696	99.2397	99.2293	98.8443	99.1849	99.3171	99.1251	98.7817	99.2156	99.2165	98.8081	99.3033	98.8018	99.2291	98.8154	99.4032	98.7915	99.3499	98.6379	98.8123	99.1977	99.1975	99.2696	98.7556	99.2741	99.1756	99.021	99.3736	99.394	98.7261	99.2172	99.2055	98.8128	98.9187	99.1953	99.3942	98.7274	98.7582	98.5122	99.1823	98.6779	99.3939	98.0874	98.783	98.8121	98.7561
Pseudomonas aeruginosa AR439 6890	99.0024	100	98.1862	98.3599	99.1248	99.3492	98.3641	98.9566	99.1563	98.7016	98.327	99.0316	99.3197	98.2798	99.1205	98.2713	99.3266	98.4762	99.3431	98.3131	98.9653	98.4652	98.6488	98.5815	99.0578	99.2128	98.2562	99.2431	98.6377	98.5459	99.135	99.2047	98.1871	98.8789	98.8647	98.6501	98.5706	98.7156	99.2048	98.1751	98.3272	98.1055	98.817	98.4226	99.2047	97.896	98.3504	98.6488	98.3254
Pseudomonas aeruginosa paerg009 11162	98.4504	98.3406	100	98.7673	98.5122	98.1617	98.7695	98.4021	98.5125	98.3895	98.8717	98.58	98.1388	98.8247	98.7266	98.7438	98.1616	98.8319	98.6137	98.7685	98.4107	98.8697	98.8724	98.403	98.6492	98.7183	98.7649	98.5839	98.2698	98.2297	98.4852	98.4969	98.7451	98.3807	98.4248	98.8731	98.2885	98.4685	98.4969	98.7208	98.7924	98.6984	98.3837	99.0182	98.4966	97.6133	98.9079	98.8729	98.7545
Pseudomonas aeruginosa 60503 11947	98.5636	98.6158	98.8237	100	98.4807	98.5088	98.8869	98.478	98.6568	98.1934	98.8409	98.5842	98.4859	98.8916	98.5928	99.0631	98.5087	99.1956	98.7712	98.8923	98.4527	98.8228	99.3022	98.249	98.5508	98.6115	98.9553	98.7443	98.4232	98.2754	98.6703	98.6722	99.5873	98.5327	98.3259	99.3023	98.2199	98.4633	98.6724	98.7885	99.0013	98.6796	98.2232	98.8866	98.6723	97.727	98.8677	99.3027	98.8933
Pseudomonas aeruginosa AES1M 10829	99.1947	99.2602	98.6847	98.6293	100	99.1392	98.6745	99.3689	99.2352	99.2598	98.6601	99.3182	99.1144	98.6771	99.192	98.6605	99.1392	98.6484	99.282	98.6639	99.1706	98.6184	98.6344	99.3012	99.2595	99.3171	98.6226	99.1598	99.3084	99.2748	99.2047	99.2049	98.6223	99.1389	99.2548	98.6353	99.0153	99.1871	99.205	98.5583	98.6183	98.5055	99.4402	98.6745	99.2045	97.924	98.6443	98.6354	98.6085
Pseudomonas aeruginosa NCTC12903 11167	99.0551	99.5822	98.1968	98.5385	99.1382	100	98.548	99.0357	99.192	98.7525	98.2767	99.0736	99.957	98.4024	99.1554	98.4572	99.9826	98.6	99.3394	98.4352	99.002	98.4799	98.7071	98.7614	99.0425	99.2358	98.3827	99.231	98.751	98.7009	99.1913	99.224	98.2941	98.9209	98.9906	98.7076	98.625	98.8748	99.2242	98.2824	98.3776	98.3067	98.8868	98.4468	99.2241	97.8076	98.3331	98.7069	98.4227
Pseudomonas aeruginosa PB350 6610	98.6781	98.666	98.8883	98.977	98.6319	98.5956	100	98.5399	98.6868	98.51	99.76	98.6863	98.5808	99.647	98.6489	98.9993	98.5955	99.1054	98.8015	99.7506	98.5247	98.7976	99.1648	98.4787	98.6104	98.6585	98.9873	98.7673	98.4542	98.4244	98.7101	98.7187	98.8823	98.6003	98.625	99.1648	98.279	98.454	98.7189	98.8735	99.0035	98.8331	98.4112	99.1444	98.7189	97.8489	99.7696	99.1647	98.9677
Pseudomonas aeruginosa 519119 11949	99.0706	99.0553	98.4786	98.4396	99.2796	98.9604	98.484	100	99.1142	99.0326	98.4809	99.2822	98.9348	98.4427	99.081	98.4629	98.9603	98.4576	99.1254	98.4454	99.1159	98.4616	98.4674	99.1712	99.1273	99.1717	98.4695	99.0305	99.1297	99.5056	99.0261	99.0721	98.3938	98.9921	99.0283	98.4671	98.8558	98.9909	99.0724	98.3499	98.4619	98.3835	99.2887	98.5653	99.0724	97.7041	98.5088	98.4674	98.4431
Pseudomonas aeruginosa VA-134 3846	99.2986	99.4044	98.6976	98.7996	99.2322	99.2787	98.7899	99.231	100	99.1262	98.7313	99.196	99.2493	98.8353	99.2475	98.8469	99.2786	98.8279	99.4268	98.8395	99.3619	98.5977	98.8254	99.1862	99.2856	99.3406	98.7686	99.3884	99.1532	99.1177	99.3085	99.3058	98.7595	99.3274	99.2152	98.8263	99.0104	99.177	99.306	98.7245	98.7742	98.5878	99.2174	98.6484	99.306	98.0385	98.8011	98.8265	98.789
3796 S15	98.9265	98.836	98.3862	98.1326	99.1528	98.6639	98.3216	98.9367	99.0036	100	98.3775	99.2461	98.6561	98.2345	99.0727	98.1689	98.6638	98.2853	99.081	98.2051	98.8979	98.4725	98.5659	99.3961	98.9885	99.1508	98.1655	99.0144	98.9614	98.7621	99.0139	99.0227	98.1151	98.8479	98.8248	98.5666	98.576	98.6664	99.0228	98.2289	98.3303	98.2492	99.0422	98.5411	99.023	97.7363	98.416	98.5665	98.2276
Pseudomonas aeruginosa NCGM1900 2620	98.6121	98.5703	98.9804	98.9115	98.641	98.2987	99.7659	98.6132	98.6562	98.4217	100	98.7015	98.2853	99.6596	98.5929	98.9234	98.2987	99.123	98.8483	99.7377	98.5312	98.8083	99.1525	98.5008	98.5704	98.6328	98.9894	98.7459	98.44	98.4469	98.6659	98.7015	98.8549	98.5378	98.4936	99.1524	98.2059	98.3141	98.7017	98.9494	99.0874	98.7306	98.3159	98.9596	98.7017	97.8384	99.955	99.1532	98.9945
Pseudomonas aeruginosa CFSAN084950 12043	99.1483	99.151	98.7081	98.6279	99.2864	99.0648	98.6931	99.3489	99.1507	99.2809	98.6733	100	99.0413	98.7131	99.1292	98.6608	99.0647	98.6563	99.1412	98.7088	99.1469	98.5947	98.6382	99.4083	99.1848	99.1965	98.6591	99.0751	99.4051	99.2454	99.0634	99.116	98.6105	99.0504	99.1321	98.6382	98.9174	99.1067	99.1161	98.5408	98.631	98.5521	99.362	98.684	99.1161	97.7782	98.7132	98.6382	98.6648
Pseudomonas aeruginosa ATCC 27853 3989	99.0978	99.5667	98.2136	98.5208	99.1036	99.983	98.542	99.0044	99.1999	98.7403	98.2686	99.0408	100	98.3836	99.1286	98.4626	99.9807	98.5928	99.3428	98.4263	99.0251	98.4777	98.6702	98.6945	99.0321	99.2336	98.3478	99.2422	98.7126	98.6704	99.1758	99.2288	98.2598	98.9099	98.9695	98.6703	98.6292	98.8558	99.229	98.2483	98.3455	98.2261	98.8294	98.4438	99.2289	97.8463	98.2848	98.6702	98.3977
Pseudomonas aeruginosa NCGM2S1 173	98.7015	98.5025	98.9482	98.9637	98.6473	98.4344	99.678	98.5284	98.7599	98.4311	99.6977	98.7236	98.4167	100	98.6889	99.0535	98.4346	99.0948	98.8397	99.6882	98.5634	98.8762	99.1804	98.4755	98.6236	98.7121	98.954	98.7991	98.3893	98.3879	98.7034	98.7363	98.9176	98.6221	98.4665	99.1802	98.2628	98.5061	98.7364	99.1547	99.0736	98.8437	98.3788	98.9663	98.7364	97.836	99.7517	99.1801	99.0232
Pseudomonas aeruginosa H5708 6745	99.2598	99.2528	98.8735	98.6721	99.1796	99.1469	98.6932	99.1455	99.2307	99.1073	98.6362	99.1357	99.1211	98.6933	100	98.7042	99.147	98.7176	99.2579	98.697	99.2138	98.788	98.6898	99.1724	99.3276	99.385	98.6708	99.1357	99.1296	99.0591	99.1902	99.2019	98.6772	99.1291	99.3816	98.6902	99.0591	99.3188	99.2021	98.5757	98.6554	98.5264	99.2401	98.8364	99.2021	97.9071	98.6644	98.6894	98.657
Pseudomonas aeruginosa PASGNDM699 7104	98.6403	98.5635	98.8842	99.1613	98.5665	98.4454	99.0772	98.4555	98.7201	98.3071	99.064	98.6014	98.4383	99.079	98.6313	100	98.4456	99.1152	98.778	99.0148	98.5279	98.8096	99.2002	98.3978	98.5804	98.6148	99.065	98.7329	98.4104	98.2873	98.631	98.6357	98.981	98.5518	98.4006	99.2002	98.3143	98.5172	98.6359	99.0068	99.0829	98.8801	98.3534	98.9248	98.6359	97.636	99.0931	99.2001	99.0165
Pseudomonas aeruginosa ATCC 27853 9518	99.0736	99.5879	98.2267	98.5363	99.156	99.9992	98.566	99.0054	99.1976	98.7762	98.3087	99.0717	99.9584	98.4221	99.1685	98.4572	100	98.5803	99.3343	98.4678	99.023	98.4902	98.6866	98.7563	99.0757	99.2336	98.386	99.2279	98.7426	98.7151	99.1654	99.2264	98.3047	98.9147	99.0085	98.6876	98.6331	98.8925	99.2265	98.3185	98.3775	98.3076	98.9012	98.4727	99.2266	97.8505	98.3487	98.6868	98.4303
Pseudomonas aeruginosa H25883 9950	98.7149	98.6305	98.9626	99.234	98.5697	98.5309	99.1147	98.4366	98.7637	98.405	99.1575	98.6175	98.5136	99.0866	98.6642	99.1188	98.5309	100	98.8076	99.0864	98.7143	98.8393	99.3991	98.4531	98.6592	98.6368	99.1581	98.7736	98.4172	98.3484	98.6798	98.6698	99.1406	98.6632	98.5353	99.3989	98.4502	98.5318	98.6699	98.9597	99.2231	98.9054	98.4675	99.0875	98.6699	97.8	99.1766	99.4001	99.1713
Pseudomonas aeruginosa DSM 50071 2857	99.3099	99.4437	98.6929	98.8039	99.219	99.3096	98.8177	99.1795	99.4048	99.0935	98.8135	99.127	99.2782	98.858	99.2413	98.7953	99.3095	98.8032	100	98.8729	99.3353	98.6176	98.7849	99.1508	99.2634	99.2969	98.7984	99.3473	99.1595	99.1154	99.2911	99.2974	98.7934	99.3526	99.2789	98.7854	99.0411	99.2072	99.2975	98.7143	98.7756	98.575	99.2686	98.6842	99.2976	98.0233	98.8404	98.7848	98.8043
Pseudomonas aeruginosa 268 9897	98.5608	98.4066	98.7457	98.823	98.5927	98.3681	99.5977	98.4978	98.6264	98.1865	99.5527	98.6448	98.3547	99.5105	98.6379	98.8266	98.3682	99.0174	98.8243	100	98.3844	98.7613	99.0763	98.3393	98.5238	98.6677	98.8644	98.7614	98.2575	98.2812	98.6476	98.6616	98.6726	98.4448	98.3673	99.0762	98.0958	98.2934	98.6618	98.752	98.8792	98.683	98.2418	98.8803	98.6617	97.8154	99.5508	99.0757	98.8764
Pseudomonas aeruginosa A681 11948	99.3018	99.241	98.5871	98.6866	99.1429	99.1011	98.6757	99.2019	99.3461	99.0587	98.6804	99.1634	99.0802	98.6955	99.2333	98.6189	99.1011	98.7392	99.344	98.6576	100	98.5543	98.8041	99.1093	99.1821	99.2247	98.7208	99.2844	99.1338	99.1015	99.3562	99.4002	98.6755	99.1783	99.182	98.8055	98.8895	98.9941	99.3998	98.588	98.6993	98.5224	99.0857	98.6137	99.4005	98.0512	98.699	98.8044	98.7065
2272 S5	98.666	98.6549	99.0303	98.9558	98.6695	98.5447	98.9024	98.5941	98.6603	98.6311	98.849	98.7067	98.5269	98.8999	98.7903	98.9046	98.5448	98.9439	98.6899	98.8665	98.6118	100	98.9384	98.6999	98.7471	98.7619	98.9008	98.6697	98.6072	98.5492	98.6211	98.6345	98.9358	98.6333	98.7359	98.9389	98.5387	98.7658	98.6347	98.808	98.9004	98.7628	98.6223	99.0276	98.6345	97.815	98.8269	98.9324	98.8884
Pseudomonas aeruginosa PA D2 3999	98.7113	98.8239	99.0225	99.3632	98.564	98.7087	99.1876	98.5236	98.8039	98.6145	99.1453	98.643	98.6907	99.2201	98.6847	99.2809	98.7088	99.383	98.7999	99.2059	98.7917	98.8487	100	98.6714	98.6641	98.6988	99.3019	98.7771	98.669	98.5317	98.7458	98.7104	99.3311	98.7645	98.6696	99.9999	98.4605	98.6708	98.7106	99.0593	99.3111	99.0437	98.5822	99.0011	98.7106	97.8196	99.2244	99.9997	99.2525
Pseudomonas aeruginosa RW109 6944	98.8103	98.518	98.3017	98.0881	99.062	98.4468	98.1796	98.9278	98.8493	99.2642	98.3468	99.1283	98.4256	98.1891	98.9835	98.0637	98.4468	98.2542	99.0007	98.2808	98.7682	98.4233	98.4482	100	98.8523	99.0501	98.1068	98.9151	98.8781	98.5891	98.9394	98.9601	97.9702	98.6548	98.612	98.449	98.5135	98.5309	98.9603	98.1006	98.2809	98.034	98.898	98.1905	98.9601	97.7119	98.3482	98.4484	98.2122
Pseudomonas aeruginosa YL84 2501	99.1529	99.271	98.7835	98.6544	99.2177	99.1419	98.6888	99.2258	99.2718	99.0701	98.6276	99.1833	99.1085	98.7102	99.3291	98.6923	99.1418	98.6935	99.2847	98.6966	99.1836	98.7327	98.6452	99.1591	100	99.4501	98.6402	99.2079	99.1435	99.1195	99.1486	99.1785	98.6075	99.1437	99.3077	98.646	99.121	99.3298	99.1787	98.5637	98.6434	98.5466	99.2061	98.7787	99.1785	97.9013	98.699	98.6461	98.6495
Pseudomonas aeruginosa PcyII-10 5293	99.2092	99.309	98.842	98.6516	99.2781	99.2136	98.7303	99.2626	99.3192	99.1718	98.6666	99.1923	99.1935	98.7384	99.3926	98.6984	99.2137	98.643	99.3103	98.7489	99.2268	98.7535	98.6574	99.2514	99.4496	100	98.6929	99.1942	99.2182	99.1835	99.1927	99.1885	98.6487	99.1631	99.4299	98.6562	99.1748	99.3487	99.1887	98.5722	98.658	98.489	99.2768	98.8009	99.1887	97.9158	98.7237	98.6576	98.6493
Pseudomonas aeruginosa AR 0095 6299	98.535	98.5437	98.8371	99.0332	98.4745	98.4384	98.9556	98.441	98.6079	98.2651	98.945	98.5679	98.4251	98.9206	98.5505	99.0262	98.4385	99.0667	98.7202	98.9869	98.5762	98.7563	99.1706	98.3216	98.5073	98.5555	100	98.6983	98.291	98.317	98.6237	98.6144	98.9635	98.5488	98.3908	99.1706	98.218	98.5043	98.6146	98.7533	99.0474	98.7542	98.4208	98.8731	98.6142	97.7038	98.9834	99.1706	98.9606
Pseudomonas aeruginosa AR 460 7261	99.2653	99.3648	98.7229	98.8176	99.1363	99.2464	98.8078	99.1728	99.3889	99.0535	98.7763	99.0967	99.2122	98.8592	99.1635	98.8537	99.2463	98.845	99.3832	98.8681	99.3217	98.6404	98.8091	99.095	99.2102	99.231	98.8239	100	99.0967	99.0948	99.24	99.2538	98.8119	99.5747	99.1953	98.8096	98.9561	99.1637	99.254	98.7218	98.7954	98.5505	99.1839	98.7082	99.254	98.0275	98.8111	98.8093	98.84
Pseudomonas aeruginosa 97 6674	99.0273	98.9266	98.3631	98.4401	99.2166	98.7524	98.383	99.1342	99.0609	99.1153	98.3778	99.3749	98.7429	98.328	99.1198	98.3602	98.7523	98.4599	99.1155	98.3136	99.0141	98.521	98.5924	99.1694	99.0395	99.2135	98.3172	99.0329	100	98.8438	99.0563	99.0914	98.2872	98.7973	98.8307	98.5934	98.6722	98.8769	99.0916	98.2009	98.3865	98.2824	99.1089	98.4158	99.0914	97.7643	98.3675	98.5926	98.429
Pseudomonas aeruginosa Pa1242 6732	98.6435	98.61	98.1515	98.0936	98.9557	98.5169	98.1684	99.3209	98.7682	98.6922	98.1292	98.9685	98.49	98.1174	98.7989	98.1606	98.5287	98.1591	98.8543	98.1415	98.7685	98.2132	98.2636	98.6849	98.7926	98.8933	98.1663	98.7891	98.6209	100	98.7481	98.7583	98.052	98.704	98.6236	98.2633	98.4328	98.6457	98.7584	98.0579	98.1767	98.0678	98.9533	98.2483	98.7586	97.6057	98.1497	98.2637	98.1738
5221 S33	99.3475	99.3518	98.6857	98.7871	99.2324	99.2576	98.8005	99.1758	99.364	99.1605	98.7296	99.1885	99.2416	98.7376	99.2274	98.7676	99.257	98.7765	99.3794	98.7436	99.4061	98.6074	98.8233	99.2224	99.2222	99.2477	98.8232	99.2567	99.1562	99.081	100	99.4352	98.75	99.2619	99.2334	98.8231	98.9724	99.1713	99.4354	98.6169	98.7971	98.5241	99.2614	98.6084	99.4354	98.0282	98.7548	98.8236	98.7567
Pseudomonas aeruginosa SCVJan 5538	99.3848	99.3505	98.6798	98.7942	99.202	99.2617	98.8035	99.1995	99.3315	99.1366	98.7629	99.16	99.2436	98.7749	99.2442	98.7723	99.2616	98.7557	99.3615	98.7866	99.4549	98.6298	98.7844	99.1819	99.2089	99.2468	98.8018	99.2595	99.169	99.0972	99.4268	100	98.7924	99.2859	99.2365	98.7848	98.9649	99.161	99.9998	98.6428	98.8112	98.5326	99.2096	98.6479	99.9996	98.0678	98.7629	98.7842	98.7499
Pseudomonas aeruginosa ST773 12047	98.5908	98.4906	98.9151	99.6795	98.5179	98.3878	98.8822	98.4133	98.6807	98.2804	98.8851	98.589	98.3695	98.8988	98.601	99.0648	98.3877	99.173	98.7959	98.8887	98.5437	98.8358	99.3138	98.2878	98.5184	98.5891	99.0245	98.7234	98.3117	98.3042	98.6354	98.6749	100	98.5734	98.3936	99.3139	98.2895	98.3924	98.6751	98.8598	99.1227	98.7206	98.2839	98.918	98.6752	97.735	98.9203	99.3137	99.0064
8385 S31	99.1968	99.191	98.5794	98.6701	99.145	99.1057	98.6927	99.1325	99.3163	98.9661	98.6248	99.1241	99.0852	98.7206	99.1492	98.7586	99.1056	98.7293	99.3734	98.6903	99.2172	98.6119	98.7633	98.9932	99.172	99.2095	98.7039	99.5705	98.9272	99.0394	99.2213	99.2561	98.6961	100	99.0692	98.7634	98.8686	99.0259	99.2562	98.6012	98.6596	98.4378	99.1177	98.5744	99.2562	98	98.6709	98.7625	98.7417
Pseudomonas aeruginosa paerg000 11157	99.141	99.2301	98.5951	98.4402	99.2068	99.155	98.6826	99.1081	99.1518	99.0805	98.511	99.1438	99.1341	98.4981	99.3395	98.5238	99.1549	98.5794	99.244	98.5762	99.1243	98.6983	98.628	98.986	99.2576	99.3919	98.5045	99.1239	98.8906	98.927	99.1676	99.1802	98.4652	99.0493	100	98.6289	98.9131	99.2242	99.1804	98.3256	98.4769	98.4476	99.1684	98.8222	99.1802	97.7781	98.5505	98.6287	98.478
Pseudomonas aeruginosa PA D9 4000	98.7124	98.7831	99.0063	99.3596	98.5595	98.6685	99.1884	98.4967	98.7897	98.5968	99.1503	98.6212	98.6465	99.1947	98.6554	99.2429	98.6685	99.3707	98.7692	99.1764	98.7778	98.8805	99.9999	98.6472	98.6377	98.6413	99.3028	98.7517	98.6475	98.51	98.7443	98.7337	99.3329	98.738	98.6449	100	98.4313	98.6467	98.7339	99.0401	99.3007	99.0453	98.5756	98.9817	98.734	97.7935	99.1841	99.9998	99.2432
Pseudomonas aeruginosa PAK 6441	99.0218	99.0344	98.5794	98.4966	99.1437	98.946	98.4653	99.1087	99.1527	98.8521	98.4062	99.0715	98.9379	98.4711	99.2307	98.6049	98.9459	98.5918	99.2061	98.4749	99.075	98.6116	98.5871	98.9412	99.2784	99.2918	98.487	99.1317	98.9188	98.9494	99.0762	99.0789	98.4926	99.0145	99.0979	98.5873	100	99.1731	99.0791	98.4269	98.4171	98.3457	99.0186	98.5193	99.0789	97.8742	98.4458	98.5869	98.5134
Pseudomonas aeruginosa NCTC13359 11326	99.0033	98.9106	98.5798	98.4927	99.0533	98.8219	98.4224	98.8787	99.0159	98.7438	98.3761	99.0143	98.8014	98.3844	99.2032	98.4497	98.8217	98.4249	99.1175	98.3671	98.8947	98.6071	98.5334	98.7987	99.1808	99.234	98.5183	98.9982	98.7671	98.738	98.9768	98.9735	98.2923	98.8935	99.0599	98.5344	98.8658	100	98.9737	98.2958	98.4164	98.1778	98.9441	98.6623	98.9737	97.708	98.4013	98.5358	98.3464
Pseudomonas aeruginosa NHmuc 5737	99.3823	99.3709	98.6682	98.7808	99.2135	99.2771	98.8052	99.2113	99.3586	99.1385	98.7401	99.1824	99.2541	98.7779	99.2405	98.7712	99.2771	98.7514	99.3618	98.7953	99.4482	98.6303	98.7928	99.1919	99.2317	99.258	98.8011	99.278	99.1752	99.1097	99.4373	99.9998	98.7852	99.2963	99.2518	98.793	98.9863	99.1837	100	98.6283	98.8158	98.5557	99.2346	98.6496	99.9993	98.0308	98.7642	98.7927	98.754
Pseudomonas aeruginosa VRFPA04 230	98.5366	98.4105	98.7965	98.7764	98.5128	98.277	98.8849	98.4794	98.6132	98.2878	98.9532	98.6541	98.166	99.1891	98.6205	98.9684	98.277	99.1185	98.8076	98.9471	98.4842	98.7644	99.1895	98.3076	98.4017	98.5753	98.8224	98.7646	98.1086	98.1712	98.598	98.6964	98.8666	98.383	98.2115	99.1895	97.9229	98.2919	98.6965	100	98.9963	98.6073	98.1259	98.8168	98.6965	97.8452	99.0603	99.1895	98.8852
Pseudomonas aeruginosa PA34 9522	98.5255	98.4097	98.7725	98.937	98.5681	98.3141	98.9045	98.5337	98.5941	98.2451	98.9616	98.6117	98.2962	98.974	98.625	98.983	98.3141	99.166	98.7639	98.9811	98.5505	98.8358	99.2642	98.4238	98.4709	98.6183	99.0061	98.7353	98.2625	98.2819	98.6915	98.7185	99.033	98.467	98.2775	99.2641	98.0525	98.3674	98.7187	98.8392	100	98.7668	98.2527	98.7838	98.7187	97.8259	99.0434	99.2635	99.0133
Pseudomonas aeruginosa PB368 7201	98.5314	98.5176	98.8953	98.8969	98.6321	98.4256	98.9471	98.5476	98.6425	98.5226	98.936	98.7383	98.4049	98.938	98.701	98.932	98.4256	99.0266	98.7572	98.9433	98.5386	98.8683	99.2285	98.4662	98.6545	98.6959	98.8785	98.6897	98.4518	98.3817	98.6522	98.6215	98.8463	98.4791	98.4691	99.2285	98.2412	98.3983	98.6217	98.7622	99.0211	100	98.4758	99.2002	98.6218	97.7083	98.9708	99.2284	98.9403
Pseudomonas aeruginosa LESB58 125	99.0754	99.0633	98.4522	98.3802	99.3404	98.9369	98.4654	99.3317	99.1524	99.1548	98.3528	99.3388	98.9127	98.447	99.178	98.4079	98.937	98.4628	99.218	98.4443	99.0798	98.4327	98.5426	99.1613	99.1609	99.2303	98.5098	99.1133	99.1512	99.2166	99.131	99.1361	98.3887	99.0174	99.1204	98.5432	98.7834	98.9412	99.1363	98.3193	98.3921	98.3748	100	98.513	99.1364	97.7891	98.4012	98.537	98.4605
Pseudomonas aeruginosa PPF-1 6589	98.4469	98.5698	98.9475	98.8583	98.5735	98.4888	99.0164	98.5707	98.4769	98.4891	98.8325	98.6349	98.477	98.8397	98.7363	98.8843	98.4888	99.0042	98.6325	98.9011	98.4115	98.8888	98.8913	98.4572	98.6409	98.729	98.8289	98.5767	98.4211	98.3909	98.4537	98.4677	98.7828	98.3265	98.6283	98.8915	98.1723	98.6752	98.4679	98.7379	98.8108	98.8928	98.4001	100	98.468	97.6731	98.8469	98.8912	98.922
Pseudomonas aeruginosa DK1 substr NH57388A 6643	99.384	99.3769	98.666	98.7628	99.2141	99.252	98.7935	99.2037	99.3599	99.144	98.7609	99.1815	99.2214	98.7699	99.2479	98.7548	99.2519	98.746	99.3691	98.7665	99.4351	98.612	98.7471	99.1911	99.2303	99.2567	98.7759	99.2868	99.1535	99.1198	99.423	99.9998	98.7348	99.296	99.2318	98.7482	98.9806	99.158	100	98.6476	98.796	98.5566	99.2252	98.6042	100	98.0701	98.7696	98.7477	98.7379
Pseudomonas aeruginosa AR 0446 6897	98.0592	98.0344	97.7622	97.8553	97.9089	97.9034	97.8979	97.7754	98.0698	97.7853	97.8681	97.8102	97.8811	97.8802	97.9374	97.7314	97.9035	97.8174	98.0197	97.8669	98.0499	97.7459	97.8291	97.8529	97.9238	97.9781	97.8543	98.0245	97.8524	97.9462	97.9982	98.0447	97.7923	97.9928	97.8478	97.8306	97.7274	97.8911	98.0448	97.8578	97.8697	97.637	97.8429	97.7586	98.0447	100	97.8461	97.8292	97.8818
Pseudomonas aeruginosa E6130952 7221	98.4847	98.501	98.8789	98.811	98.5964	98.3034	99.6609	98.5607	98.5934	98.3172	99.7765	98.7112	98.2862	99.618	98.5999	98.8984	98.3033	99.0825	98.8518	99.6417	98.4893	98.7523	99.1377	98.4175	98.4812	98.6261	98.8804	98.7197	98.2843	98.2991	98.601	98.6431	98.7402	98.4251	98.4148	99.1377	98.077	98.294	98.6432	98.8571	98.9975	98.7058	98.27	98.8456	98.6432	97.7145	100	99.1384	98.9227
Pseudomonas aeruginosa PA D22 4002	98.7021	98.7945	98.9785	99.3634	98.5639	98.7014	99.1615	98.5176	98.7976	98.5733	99.1109	98.625	98.684	99.1857	98.6764	99.2501	98.7015	99.3822	98.7899	99.1738	98.7727	98.8291	99.9991	98.6509	98.6461	98.6908	99.2822	98.7719	98.6508	98.5122	98.7112	98.7062	99.3141	98.7351	98.6498	99.999	98.4312	98.6585	98.7064	99.0205	99.287	99.0187	98.5666	98.9655	98.7063	97.7888	99.1926	100	99.2332
Pseudomonas aeruginosa T2436 12051	98.622	98.6557	98.9297	99.1193	98.5172	98.5184	99.0536	98.508	98.7158	98.4266	99.0809	98.6348	98.5086	99.0889	98.6035	99.0648	98.5186	99.2212	98.8168	99.1065	98.6629	98.7771	99.2101	98.5821	98.6242	98.6282	99.0815	98.7798	98.4679	98.386	98.6359	98.6423	99.0331	98.662	98.4847	99.2105	98.3171	98.5129	98.6424	98.9517	99.1297	98.8658	98.4759	99.0495	98.6422	97.8316	99.1232	99.2092	100
Pseudomonas aeruginosa WCHPA075019 9521	98.665	98.6428	98.1856	98.1409	99.0205	98.5939	98.1517	99.397	98.779	98.7417	98.1234	98.9808	98.5658	98.127	98.8371	98.2061	98.594	98.2044	98.8781	98.19	98.7636	98.2462	98.2979	98.7827	98.784	98.911	98.2342	98.8077	98.7275	99.5706	98.7921	98.8199	98.0924	98.5901	98.6134	98.2976	98.4948	98.7637	98.8201	98.0175	98.1727	98.0576	98.8768	98.2423	98.8199	97.7345	98.1591	98.2975	98.1295
Pseudomonas aeruginosa paerg002 11158	99.3086	99.3418	98.6059	98.6635	99.2772	99.2329	98.7498	99.1622	99.3631	99.0243	98.6932	99.1082	99.2081	98.7494	99.193	98.7367	99.2328	98.7173	99.395	98.7355	99.2715	98.6457	98.6972	99.1083	99.2182	99.2865	98.6789	99.3155	99.0549	99.0714	99.341	99.3166	98.6216	99.2173	99.1731	98.6988	98.9741	99.1558	99.3167	98.6294	98.6961	98.432	99.1095	98.5831	99.3167	98.0157	98.698	98.6973	98.6946
Pseudomonas aeruginosa IMP68 11968	99.1053	99.0877	98.5892	98.4529	99.3571	99.0036	98.5483	99.317	99.1879	99.1456	98.5399	99.2556	98.9748	98.5959	99.1963	98.5125	99.0035	98.5503	99.1959	98.5522	99.0709	98.589	98.5562	99.2242	99.1758	99.2602	98.5117	99.0871	99.2991	99.2053	99.1682	99.1243	98.4322	99.0104	99.1439	98.5571	98.8989	99.1122	99.1244	98.473	98.4628	98.4294	99.2996	98.5797	99.1245	97.8272	98.5673	98.5559	98.5317
Pseudomonas aeruginosa AG1 12046	98.8871	98.7564	98.3543	98.1136	99.1696	98.6016	98.2836	98.9405	98.9765	99.9301	98.3208	99.2524	98.5944	98.2035	99.0328	98.0755	98.6015	98.222	99.0476	98.1546	98.8831	98.4349	98.5189	99.3433	98.9706	99.1226	98.1187	98.959	98.9446	98.7502	98.9693	99.0293	98.0533	98.7375	98.7941	98.5201	98.5514	98.5986	99.0296	98.1877	98.2701	98.1729	99.0655	98.4844	99.0295	97.7136	98.3362	98.5191	98.1838
0523 S21	99.0265	98.9399	98.4341	98.304	99.1628	98.8521	98.4857	99.0604	99.1018	98.8596	98.3546	99.2795	98.8374	98.4218	99.2829	98.3755	98.8521	98.5199	99.228	98.4513	98.9077	98.7062	98.6491	98.8993	99.1868	99.3602	98.3125	99.1627	98.787	98.7536	99.1152	99.1231	98.29	98.8676	99.0437	98.6489	98.7608	98.9747	99.1232	98.3237	98.3934	98.4177	98.9241	98.542	99.1231	97.8431	98.5131	98.6487	98.3757
Pseudomonas aeruginosa AR 458 7202	99.1287	99.193	98.3147	98.6037	99.1135	99.0977	98.5471	99.0827	99.2017	98.8713	98.3961	99.1015	99.0699	98.3752	99.1842	98.4682	99.0977	98.5811	99.3092	98.4714	99.7834	98.4923	98.6654	98.8489	99.0248	99.1865	98.5045	99.2385	98.8679	98.7693	99.3269	99.3867	98.3865	98.9334	98.9993	98.6663	98.6653	98.9182	99.387	98.3016	98.4632	98.3286	99.0169	98.3892	99.387	97.9387	98.3677	98.6666	98.512
Pseudomonas aeruginosa Y89 7172	98.9154	98.7184	98.3767	98.3092	99.1624	98.6265	98.341	99.4676	98.9553	98.9912	98.3107	99.2598	98.6149	98.3537	99.0939	98.3802	98.6264	98.4861	99.0909	98.3482	98.7458	98.5293	98.572	98.9252	98.9603	99.1059	98.3042	99.0049	98.9943	99.1891	99.0192	99.0353	98.2085	98.7909	98.7756	98.5719	98.6014	98.8707	99.0356	98.2897	98.3512	98.1985	98.9147	98.4752	99.0355	97.8064	98.4517	98.5721	98.2523
Pseudomonas aeruginosa FA-HZ1 4011	99.0103	99.1026	98.3552	98.3725	99.1327	99.011	98.5371	99.0039	99.0655	98.8172	98.3012	99.0668	98.9927	98.3006	99.2827	98.3384	99.0109	98.4629	99.2135	98.3511	98.9306	98.6378	98.5494	98.7075	99.1723	99.3899	98.3111	99.1204	98.7425	98.7093	99.085	99.1137	98.207	98.7271	99.7107	98.5499	98.7168	99.0778	99.1138	98.1664	98.2724	98.2576	98.8804	98.682	99.1138	97.6386	98.3434	98.5439	98.403
Pseudomonas aeruginosa 1811-18R001 12049	98.7029	98.5951	98.2637	98.07	98.9343	98.5134	98.018	98.8349	98.8932	98.3393	98.0135	98.9171	98.4831	98.0759	99.1327	98.0838	98.5132	98.2701	99.0688	98.0788	98.68	98.482	98.4115	98.3963	98.9584	99.1954	98.0211	98.9666	98.5304	98.4511	98.9078	98.9178	97.9327	98.5717	98.6654	98.4123	98.4917	98.691	98.9178	97.9836	97.9763	97.9507	98.6188	98.2938	98.9177	97.5995	98.0502	98.4131	98.1186
0613 S9	98.6834	98.6199	98.8557	98.9037	98.6294	98.4893	99.0082	98.6342	98.7296	98.4394	99.0995	98.6746	98.476	99.0338	98.7438	99.0709	98.4892	99.1093	98.829	99.0964	98.6816	98.872	99.1175	98.5629	98.6311	98.6831	98.9599	98.827	98.4236	98.4336	98.8298	98.7756	98.8871	98.5907	98.4391	99.1175	98.2685	98.5528	98.7758	98.8635	99.1084	98.8056	98.4864	98.9022	98.7756	97.8969	99.1083	99.1175	99.0516
Pseudomonas aeruginosa PA D21 4006	98.7325	98.8215	99.0069	99.3624	98.5536	98.7163	99.1864	98.5388	98.8035	98.6127	99.1433	98.6493	98.6986	99.216	98.6943	99.2838	98.7164	99.3924	98.7965	99.208	98.796	98.8472	99.9999	98.6876	98.6607	98.6932	99.3053	98.7824	98.6618	98.5483	98.7254	98.7154	99.3293	98.7434	98.6691	99.9998	98.4453	98.6715	98.7153	99.0379	99.3114	99.0429	98.577	98.9998	98.7153	97.8216	99.2208	99.9996	99.2524
Pseudomonas aeruginosa PA83 6078	98.9951	98.8294	98.3105	98.3304	98.9818	98.7336	98.3118	98.8094	99.1535	98.6498	98.4266	98.9416	98.7252	98.4569	98.9887	98.3863	98.7336	98.4226	99.2161	98.3787	99.0377	98.4472	98.5537	98.7055	99.041	99.0954	98.3024	99.4126	98.5734	98.605	99.0388	99.1275	98.4183	99.3168	98.6705	98.5546	98.584	98.7234	99.1277	98.43	98.4786	98.1662	98.8317	98.2905	99.1277	97.8031	98.4497	98.5546	98.3963
Pseudomonas aeruginosa RD1-3 12124	99.1294	99.2064	98.6983	98.6492	99.386	99.1062	98.6663	99.3742	99.2859	99.2883	98.6062	99.3291	99.0772	98.6452	99.1993	98.6588	99.1061	98.633	99.2626	98.6262	99.2448	98.5697	98.6238	99.3271	99.3027	99.2947	98.645	99.2104	99.3137	99.2732	99.1858	99.1517	98.5905	99.1672	99.2377	98.6248	99.059	99.1739	99.1519	98.522	98.6197	98.5339	99.395	98.6425	99.1519	97.8754	98.6236	98.6245	98.6302
Pseudomonas aeruginosa SP4371 10392	98.6149	98.4647	98.894	99.0012	98.5441	98.3489	98.953	98.494	98.6494	98.3619	98.996	98.6304	98.3339	99.017	98.6563	99.0085	98.349	99.1266	98.759	98.9745	98.5847	98.8336	99.1948	98.4087	98.5021	98.6185	99.0044	98.7084	98.3512	98.3056	98.7105	98.7125	99.0133	98.5613	98.3571	99.1959	98.1698	98.4445	98.7126	98.9538	99.0582	98.8024	98.3539	98.9108	98.7126	97.8019	99.0252	99.1952	98.9768
Pseudomonas aeruginosa PA D25 4003	98.7208	98.7815	99.007	99.3557	98.5388	98.6644	99.1934	98.5037	98.7896	98.594	99.1504	98.6186	98.6474	99.1908	98.665	99.2605	98.6644	99.37	98.7812	99.168	98.7772	98.8628	99.9988	98.6573	98.6344	98.641	99.2978	98.7597	98.6463	98.5204	98.7439	98.72	99.3167	98.7294	98.6319	99.9989	98.4273	98.6351	98.7202	99.0106	99.3175	99.0564	98.5699	98.9772	98.7202	97.7865	99.199	99.9988	99.229
Pseudomonas aeruginosa early NN2 clone C 6774	98.9792	98.942	98.0903	98.2127	99.1433	98.8573	98.3384	98.8404	99.0645	98.5491	98.3318	99.0743	98.8367	98.1952	99.1645	98.2236	98.8573	98.3875	99.3006	98.2812	99.0084	98.519	98.5855	98.5524	98.91	99.2361	98.2001	99.1911	98.4881	98.4827	99.2101	99.2647	98.0598	98.7781	98.7404	98.586	98.4558	98.6597	99.2649	98.1006	98.3721	97.9589	98.8023	98.3148	99.2648	97.9302	98.4149	98.58	98.2366
Pseudomonas aeruginosa RP73 192	99.1653	99.2163	98.7704	98.7157	99.158	99.0641	98.6728	99.2154	99.2499	99.0744	98.6352	99.1332	99.045	98.6923	99.3644	98.6478	99.0642	98.6972	99.2762	98.6767	99.2773	98.7401	98.718	99.0858	99.3383	99.426	98.6714	99.2085	99.0965	99.0769	99.2733	99.2763	98.6626	99.1277	99.3073	98.7181	99.0771	99.265	99.2765	98.5785	98.6887	98.5561	99.1446	98.7726	99.2766	97.9318	98.6495	98.7183	98.646
Pseudomonas aeruginosa PA1R 496	99.2263	99.3042	98.5837	98.7668	99.1466	99.1705	98.8011	99.1415	99.3494	98.9858	98.686	99.1112	99.1499	98.7563	99.136	98.7907	99.1705	98.7557	99.3513	98.743	99.2283	98.6241	98.8131	99.0048	99.2211	99.2302	98.7713	99.3671	99.0059	99.062	99.2219	99.289	98.6937	99.1916	99.0788	98.8141	98.9611	99.0646	99.2892	98.7134	98.7817	98.6116	99.0487	98.5964	99.289	98.0654	98.7203	98.8141	98.7763
Pseudomonas aeruginosa F63912 7033	99.1365	98.984	98.6551	98.5825	99.1427	98.8922	98.4786	99.1159	99.2308	98.9091	98.4744	99.1265	98.8786	98.5541	99.3365	98.4583	98.8923	98.5859	99.2184	98.4846	99.152	98.7153	98.6764	98.9189	99.317	99.4093	98.4601	99.1754	99.0072	98.9491	99.2295	99.2491	98.5387	99.071	99.1656	98.6765	98.9765	99.1348	99.2493	98.4463	98.5416	98.4247	99.0344	98.6647	99.249	97.8774	98.5163	98.6766	98.4288
Pseudomonas aeruginosa Carb01 63 2626	98.6957	98.4566	98.153	97.7899	99.0469	98.327	98.0028	98.8395	98.8304	99.7301	98.0767	99.1676	98.3109	97.9422	98.9271	97.8597	98.3268	98.1048	98.9707	97.8546	98.5333	98.398	98.3992	99.0828	98.8126	99.0582	97.8364	98.8877	98.6858	98.4995	98.8951	98.9405	97.7356	98.5535	98.5597	98.4	98.3278	98.3263	98.9407	98.0239	98.0013	97.9106	98.7058	98.3524	98.9409	97.6259	98.2092	98.3996	97.9412
8074 S4	99.2238	99.3324	98.8289	98.7481	99.222	99.2167	98.7226	99.2194	99.2485	99.242	98.7125	99.2889	99.1975	98.792	99.364	98.7699	99.2165	98.7679	99.2637	98.7738	99.1898	98.8187	98.6958	99.2868	99.3798	99.4184	98.7002	99.1845	99.2666	99.1125	99.1935	99.1777	98.714	99.1445	99.2971	98.6967	99.0784	99.2799	99.1779	98.6426	98.7077	98.6015	99.1893	98.8227	99.178	97.9065	98.7313	98.6961	98.7438
Pseudomonas aeruginosa PABL012 9632	99.3154	99.2999	98.5748	98.7023	99.2078	99.174	98.7799	99.2408	99.3631	99.0813	98.6831	99.1899	99.1543	98.7358	99.2132	98.7632	99.1739	98.7349	99.3972	98.7046	99.2724	98.5134	98.744	99.1123	99.2048	99.3148	98.7371	99.284	99.0812	99.0823	99.294	99.3599	98.6473	99.1093	99.165	98.744	98.8799	99.0685	99.3599	98.6214	98.7522	98.4695	99.1633	98.6495	99.3596	98.0548	98.7129	98.7443	98.7371
Pseudomonas aeruginosa E80 10733	99.0303	98.7896	98.3722	98.3362	99.1805	98.7039	98.2381	99.461	99.0607	98.882	98.3376	99.2038	98.6856	98.3102	99.0593	98.3353	98.7036	98.3276	99.0563	98.3373	98.9926	98.4127	98.4852	98.861	99.0787	99.1114	98.3624	98.9979	98.9365	99.2097	99.0305	99.035	98.2453	98.9602	98.8295	98.4851	98.8812	98.9242	99.0352	98.1944	98.4056	98.2096	99.1616	98.4856	99.0352	97.7059	98.3558	98.485	98.2409
Pseudomonas aeruginosa W36662 7637	99.1715	99.1747	98.3085	98.4671	99.1852	99.0664	98.4656	98.9629	99.2261	98.7059	98.4766	99.0782	99.0443	98.353	99.2157	98.4042	99.0666	98.534	99.3173	98.4545	99.174	98.572	98.6319	98.7414	99.0955	99.2844	98.3237	99.245	98.8023	98.7161	99.2622	99.297	98.2897	98.9877	98.8995	98.6333	98.6681	98.8853	99.291	98.2855	98.4369	98.1647	98.9902	98.4191	99.2969	98.0055	98.5043	98.6317	98.4473
Pseudomonas aeruginosa PAK 12154	99.097	99.1243	98.6822	98.5774	99.1743	99.0373	98.5502	99.1577	99.2359	98.9136	98.482	99.1368	99.0089	98.5732	99.3321	98.6851	99.0372	98.6723	99.2811	98.5778	99.1551	98.7135	98.6902	98.9922	99.3858	99.395	98.5669	99.207	98.9623	99.0034	99.1297	99.1448	98.5794	99.0865	99.2219	98.6916	99.7316	99.2841	99.145	98.4495	98.5109	98.3592	99.0772	98.6421	99.1451	97.9184	98.5457	98.6904	98.6129
Pseudomonas aeruginosa B10W 5627	98.682	98.6316	98.9756	99.1958	98.5795	98.5542	99.1637	98.5481	98.7701	98.4187	99.1486	98.6404	98.5423	99.1637	98.6824	99.89	98.5541	99.1705	98.8404	99.1053	98.6645	98.8168	99.2339	98.4776	98.6538	98.6646	99.1531	98.7749	98.4523	98.396	98.681	98.6583	99.1239	98.6496	98.559	99.234	98.4327	98.5628	98.6583	99.0489	99.1527	98.9266	98.4879	99.0047	98.6582	97.7835	99.2038	99.2337	99.1104
5538 S11	99.1212	99.1769	98.3229	98.4359	99.1816	99.0564	98.4951	99.1422	99.1646	98.8438	98.3882	99.1157	99.0349	98.3254	99.1787	98.414	99.0564	98.5775	99.3183	98.453	99.1482	98.5367	98.6173	98.873	99.0441	99.2579	98.3637	99.2032	98.8215	98.8287	99.2496	99.2636	98.2584	98.932	98.9398	98.6173	98.665	98.911	99.2637	98.228	98.3562	98.2271	99.0098	98.4619	99.2638	97.9072	98.4077	98.6178	98.4428
Pseudomonas aeruginosa M1608 7239	98.5506	98.4751	99.0864	98.9049	98.5252	98.3507	98.8285	98.4704	98.544	98.4461	98.8406	98.6352	98.3242	98.8431	98.7925	98.8359	98.3508	98.9345	98.6282	98.7849	98.4928	98.9102	98.9637	98.4189	98.7133	98.7241	98.8444	98.5946	98.5	98.3841	98.6021	98.5919	98.8654	98.4705	98.52	98.9635	98.4332	98.6057	98.5921	98.7076	98.8458	98.754	98.4414	99.0019	98.5921	97.6356	98.8693	98.9635	98.7972
Pseudomonas aeruginosa F9676 2900	99.1903	99.2564	98.8063	98.6654	99.2753	99.1401	98.6707	99.1464	99.3048	99.1185	98.6623	99.2005	99.1148	98.6524	99.3696	98.6696	99.1402	98.6268	99.3047	98.682	99.2204	98.7415	98.701	99.1948	99.4145	99.5839	98.6552	99.2066	99.1286	99.0717	99.1984	99.1887	98.6268	99.1906	99.3431	98.7007	99.1379	99.2816	99.1889	98.4974	98.6778	98.4899	99.2962	98.8258	99.1888	97.9465	98.6979	98.701	98.6341
Pseudomonas aeruginosa 243931 11950	98.7591	98.7717	99.1129	99.1986	98.6444	98.658	99.906	98.6763	98.8058	98.6333	99.8945	98.7424	98.6381	99.9014	98.7188	99.2433	98.6579	99.283	98.8806	99.9071	98.7347	98.8812	99.2439	98.6992	98.7187	98.7187	99.2019	98.8341	98.6804	98.5953	98.7334	98.7404	99.1738	98.7746	98.6443	99.2439	98.4361	98.6538	98.7406	99.1428	99.2134	99.0108	98.5963	99.1335	98.7405	97.9165	99.9188	99.2438	99.2286
Pseudomonas aeruginosa H27930 5910	99.1241	99.3239	98.7205	98.6758	99.1738	99.2033	98.719	99.1716	99.2203	99.1191	98.7013	99.2663	99.1879	98.766	99.2781	98.7129	99.2033	98.685	99.238	98.7611	99.1299	98.6894	98.7171	99.2278	99.3015	99.3343	98.6493	99.1797	99.2051	99.0601	99.1227	99.1267	98.6413	99.0968	99.2106	98.7171	98.9907	99.1862	99.1268	98.6191	98.6359	98.5761	99.1414	98.7332	99.127	97.9281	98.7349	98.7171	98.6975
Pseudomonas aeruginosa AR 455 7148	98.4808	98.5404	98.8947	98.76	98.6356	98.491	99.0308	98.5562	98.5114	98.4662	98.8833	98.7008	98.4754	98.8082	98.6994	98.7538	98.4909	99.022	98.6833	98.8074	98.3936	98.8822	99.0596	98.4208	98.6159	98.7035	98.7911	98.6278	98.3637	98.3394	98.5694	98.5506	98.7266	98.3715	98.6069	99.0594	98.2885	98.343	98.5508	98.7222	98.7222	98.8587	98.3717	99.1385	98.5508	97.7557	98.8302	99.0606	98.8636
6650 S29	98.9644	98.8773	98.4292	98.2391	99.1161	98.8474	98.4439	99.0084	99.0545	98.7982	98.2947	99.2598	98.8253	98.3726	99.2702	98.3278	98.8474	98.4956	99.2046	98.3557	98.8308	98.6659	98.6029	98.8563	99.1247	99.3242	98.2729	99.1179	98.7245	98.6967	99.0647	99.0964	98.2191	98.8156	99.0251	98.6029	98.7715	98.9489	99.0964	98.2507	98.3266	98.3575	98.8482	98.5529	99.0964	97.8117	98.4319	98.6026	98.3068
Pseudomonas aeruginosa PA 154197 5532	99.0221	99.0558	98.8003	98.8644	98.928	98.9241	98.9081	98.8844	99.0656	98.7697	98.8586	98.8882	98.902	98.9073	98.9613	98.8748	98.9241	98.9175	99.078	98.8965	99.006	98.7756	98.8891	98.8481	98.9627	98.9675	98.8497	99.0707	98.8143	98.8193	99.0292	99.0704	98.8293	99.0228	98.8908	98.8902	98.7034	98.9565	99.0706	98.7937	98.8447	98.6326	98.8498	98.7571	99.0704	97.9815	98.8267	98.89	98.8864
0268 S35	98.9836	98.8796	98.3246	98.147	99.29	98.7724	98.3471	99.0964	99.1544	98.9612	98.296	99.2731	98.7444	98.3594	99.1746	98.1947	98.7672	98.3145	99.2365	98.2638	98.9277	98.5599	98.5504	98.8252	99.1813	99.296	98.1934	99.1621	98.7437	98.7807	99.1148	99.1108	98.0764	98.9024	98.9844	98.5508	98.8152	98.7583	99.111	98.2561	98.3318	98.2829	99.1035	98.5707	99.1111	97.7213	98.3596	98.5452	98.1811
2230 S2	99.2085	99.2641	98.8121	98.7161	99.2691	99.1614	98.7273	99.233	99.3297	99.1945	98.668	99.1965	99.144	98.7076	99.367	98.6884	99.1614	98.6834	99.3335	98.6921	99.2327	98.7172	98.6776	99.2005	99.4033	99.5662	98.7151	99.2368	99.1924	99.0918	99.2379	99.2093	98.6695	99.184	99.4039	98.6775	99.1681	99.2969	99.2095	98.5694	98.6808	98.5255	99.2748	98.7859	99.2095	97.9348	98.6932	98.6777	98.6766
Pseudomonas aeruginosa FDAARGOS 610 11151	99.0225	98.9147	98.5679	98.4892	99.0667	98.8418	98.4319	98.8956	99.0305	98.7639	98.4029	99.0422	98.8152	98.3991	99.2136	98.4683	98.8417	98.4495	99.1189	98.3528	98.9018	98.6125	98.5622	98.8167	99.1806	99.2441	98.5078	99.0103	98.7972	98.7545	98.9827	98.9842	98.2892	98.8575	99.0581	98.5634	98.8628	99.983	98.9844	98.3293	98.3986	98.1963	98.9438	98.6656	98.9842	97.7539	98.4167	98.5628	98.3431
Pseudomonas aeruginosa PAER4 119 5012	99.2438	99.3589	98.5576	98.641	99.1949	99.2713	98.7527	99.182	99.356	99.0214	98.6428	99.0884	99.2369	98.7101	99.1976	98.6742	99.2712	98.7398	99.4347	98.7745	99.2598	98.5792	98.7245	99.0159	99.2134	99.2909	98.7178	99.355	98.9781	99.0279	99.2681	99.2769	98.6225	99.2059	99.2338	98.7256	98.869	99.1522	99.2771	98.5759	98.6111	98.561	99.223	98.6672	99.277	97.9887	98.6646	98.7253	98.6987
Pseudomonas aeruginosa HS9 6770	99.0156	99.0839	98.3257	98.3806	99.1015	99.0033	98.4991	99.0345	99.0866	98.8408	98.2721	99.0675	98.9801	98.3124	99.2812	98.3878	99.0032	98.4558	99.2174	98.3551	99.0025	98.6107	98.572	98.7345	99.1795	99.3911	98.3133	99.1018	98.7764	98.7028	99.1061	99.1344	98.2195	98.6945	99.7019	98.5723	98.69	99.1002	99.1346	98.1463	98.2709	98.2826	98.8736	98.6607	99.1343	97.6244	98.3175	98.5718	98.4021
Pseudomonas aeruginosa F30658 3634	98.7394	98.7608	97.926	97.9837	99.1537	98.6438	98.2759	98.9001	98.8114	99.2476	98.0985	99.2399	98.6362	97.9354	99.021	97.9955	98.6437	98.1841	99.0312	98.1614	98.6646	98.4001	98.4617	99.1453	98.7766	99.1049	97.9795	98.9347	98.7507	98.5185	98.9571	98.9642	97.7769	98.495	98.6135	98.4628	98.2387	98.5344	98.9644	97.8285	98.0337	97.9997	98.8672	98.3339	98.9645	97.5628	98.1098	98.4606	97.9905
Pseudomonas aeruginosa paerg011 11164	99.3593	99.3609	98.6443	98.6768	99.294	99.2467	98.781	99.19	99.4065	99.0771	98.7475	99.1258	99.2087	98.7624	99.2255	98.7497	99.2466	98.7131	99.4456	98.7604	99.2966	98.6892	98.7136	99.1368	99.2391	99.3305	98.7112	99.3479	99.0932	99.0942	99.3894	99.3487	98.6719	99.2839	99.213	98.7136	98.9789	99.1744	99.3487	98.6788	98.7173	98.4533	99.1496	98.604	99.3488	98.1075	98.7219	98.7132	98.7312
Pseudomonas aeruginosa 19BR 362	99.076	99.0098	98.5701	98.4219	99.2693	98.9237	98.4972	99.7443	99.1373	99.0078	98.5943	99.3336	98.9083	98.4666	99.2376	98.4979	98.9237	98.5837	99.2527	98.6412	99.1084	98.5933	98.6348	99.2008	99.1915	99.3167	98.4946	99.1877	99.0051	99.5416	99.192	99.2114	98.4149	99.0172	99.0286	98.6347	98.8611	99.0373	99.2116	98.3774	98.5855	98.3523	99.2435	98.5354	99.2117	97.9025	98.6306	98.6347	98.4692
Pseudomonas aeruginosa PACS2 84	99.2024	99.2204	98.6147	98.6057	99.1526	99.1137	98.6456	99.1371	99.2166	98.9227	98.642	99.1001	99.1001	98.6673	99.2167	98.6946	99.1139	98.7294	99.3322	98.6883	99.1894	98.6043	98.7147	99.0006	99.1108	99.247	98.7359	99.2368	98.9618	98.9562	99.2195	99.2721	98.5845	99.0747	99.0801	98.7157	98.7819	99.0858	99.2723	98.5631	98.6609	98.3881	98.9974	98.5401	99.2719	97.9994	98.6891	98.7162	98.644
Pseudomonas aeruginosa CCUG 70744 6254	99.0385	98.9402	98.6113	98.331	99.2047	98.9321	98.4197	99.0867	99.1903	98.8094	98.3122	99.1259	98.9101	98.3915	99.3281	98.3365	98.9321	98.5107	99.2797	98.3176	98.9579	98.6835	98.5951	98.8634	99.2867	99.4368	98.3037	99.1838	98.9197	98.8892	99.1365	99.1512	98.2891	98.9929	99.2152	98.5966	98.9335	99.0362	99.1513	98.3277	98.2785	98.388	98.9755	98.6917	99.1513	97.9042	98.3452	98.5946	98.3524
Pseudomonas aeruginosa Y31 6550	99.0394	98.9492	98.1366	98.3206	99.1305	98.8174	98.2459	98.9359	99.1629	98.5422	98.3207	99.0178	98.8006	98.2845	99.0951	98.3041	98.8175	98.4165	99.3357	98.3295	99.0407	98.5025	98.5907	98.6634	98.9934	99.2083	98.2231	99.22	98.7458	98.5501	99.1586	99.1744	98.1807	98.8944	98.6873	98.5915	98.6003	98.8123	99.1745	98.1454	98.2597	98.0979	98.8743	98.2528	99.1744	97.8966	98.3455	98.5909	98.3217
Pseudomonas aeruginosa PA14Or reads 4013	98.5922	98.5916	99.1189	99.0083	98.548	98.4386	98.9546	98.5229	98.5793	98.5338	98.9503	98.6552	98.4056	98.9061	98.7972	98.9708	98.4387	99.0096	98.6337	98.9182	98.604	98.9581	99.0527	98.5442	98.7129	98.7301	98.9792	98.6046	98.518	98.4151	98.6047	98.5964	98.998	98.4999	98.5679	99.0527	98.4111	98.6591	98.5968	98.7827	99.015	98.786	98.5038	99.0943	98.5967	97.6655	98.9813	99.0522	98.9106
7598 S24	98.879	98.7637	98.2226	98.087	98.9635	98.7159	98.3089	98.7096	99.0646	98.6618	98.3029	98.9766	98.6954	98.3518	98.9851	98.2119	98.7158	98.262	99.2134	98.3102	98.9237	98.4433	98.5782	98.6644	98.9407	99.0689	98.0713	99.354	98.2594	98.3185	99.026	99.0694	98.0433	99.1329	98.6622	98.5798	98.5318	98.4147	99.0694	98.2303	98.4224	98.0406	98.7184	98.3424	99.0696	97.8238	98.3718	98.5783	98.2189
Pseudomonas aeruginosa S86968 6031	99.0757	99.5261	98.0887	98.4212	99.1697	99.6902	98.5325	99.0255	99.16	98.7318	98.3195	99.0983	99.6604	98.3446	99.0606	98.4424	99.6686	98.5421	99.3712	98.4052	98.989	98.496	98.645	98.6199	99.0249	99.2268	98.2791	99.2593	98.7279	98.7029	99.1961	99.2408	98.2282	98.8198	98.9042	98.6466	98.5522	98.8361	99.2409	98.1922	98.2845	98.2415	98.8115	98.3785	99.241	97.9595	98.2914	98.6452	98.3773
Pseudomonas aeruginosa YB01 12114	99.2206	99.2922	98.8294	98.6783	99.245	99.1766	98.7078	99.2262	99.325	99.2019	98.6657	99.1799	99.1523	98.7097	99.4062	98.727	99.1765	98.7154	99.3096	98.7088	99.2567	98.7286	98.6632	99.2395	99.3993	99.486	98.6848	99.2488	99.2	99.15	99.2225	99.1954	98.66	99.2407	99.3959	98.6638	99.1468	99.33	99.1956	98.5978	98.6276	98.5633	99.2829	98.8247	99.1957	97.9514	98.6943	98.6579	98.6791
Pseudomonas aeruginosa 12-4-4 59 3618	99.3143	99.367	98.6618	98.666	99.1576	99.2276	98.7387	99.1753	99.3473	99.0707	98.7187	99.1845	99.2028	98.7662	99.2254	98.7326	99.2262	98.7125	99.3777	98.7752	99.2968	98.5713	98.7312	99.13	99.2439	99.318	98.736	99.2685	99.19	99.0721	99.2776	99.3164	98.6452	99.2184	99.2367	98.7324	98.9238	99.118	99.3166	98.6528	98.7163	98.5021	99.2286	98.6569	99.3165	97.9638	98.7654	98.7311	98.717
Pseudomonas aeruginosa PA1RG 3201	99.2541	99.3331	98.5965	98.7996	99.1522	99.2132	98.8057	99.1496	99.3558	99.0118	98.6888	99.1384	99.1927	98.7629	99.158	98.7994	99.2131	98.766	99.3625	98.7506	99.252	98.6354	98.8327	99.0169	99.2421	99.2464	98.7856	99.3574	99.04	99.0555	99.2494	99.31	98.7307	99.1954	99.0961	98.8335	98.9254	99.081	99.3102	98.6909	98.8012	98.5792	99.0618	98.6102	99.3101	98.0645	98.7216	98.8336	98.7965
Pseudomonas aeruginosa SP4527 10694	98.5629	98.4574	98.8677	98.9682	98.5214	98.3528	98.9325	98.4853	98.6398	98.3224	98.9468	98.5731	98.3403	99.0012	98.6169	98.9528	98.3528	99.0579	98.7409	98.9482	98.5666	98.8071	99.1588	98.3974	98.5251	98.6128	98.9459	98.7057	98.3036	98.3045	98.629	98.6599	98.9588	98.5779	98.3894	99.1588	98.1837	98.4421	98.66	98.9022	99.0434	98.8277	98.3296	98.8955	98.66	97.7612	99.0017	99.1581	98.9683
Pseudomonas aeruginosa DN1 5583	98.5589	98.3768	99.219	99.0002	98.6059	98.4192	99.0434	98.601	98.5853	98.5345	99.0603	98.6688	98.4107	99.0453	98.8031	98.9627	98.4191	99.1583	98.6829	99.0208	98.4882	98.9387	99.1365	98.4746	98.7532	98.781	99.0593	98.6291	98.5979	98.4942	98.5539	98.5436	99.0076	98.5442	98.6998	99.137	98.493	98.6893	98.5436	98.9782	98.9418	98.8501	98.5051	99.766	98.5435	97.698	99.0905	99.1363	98.8875
Pseudomonas aeruginosa T38079 7635	99.0605	99.7097	98.2704	98.4826	99.1614	99.7054	98.5198	99.11	99.1679	98.828	98.3758	99.0577	99.6628	98.4761	99.0647	98.5349	99.691	98.6279	99.3591	98.5481	99.021	98.5247	98.6579	98.7689	99.0454	99.2383	98.3951	99.2554	98.8708	98.7973	99.1942	99.2111	98.3654	98.9183	99.0108	98.659	98.6037	98.9006	99.2113	98.3141	98.347	98.2874	98.9172	98.5218	99.2113	97.9551	98.3879	98.6587	98.5112
Pseudomonas aeruginosa 213BR 361	99.0337	99.0186	98.5119	98.3697	99.2835	98.9306	98.4571	99.7344	99.0962	99.029	98.5156	99.3295	98.9259	98.4114	99.19	98.4442	98.9307	98.5529	99.2355	98.6149	99.0661	98.5359	98.565	99.2169	99.1298	99.2598	98.4288	99.1214	98.9946	99.5205	99.0958	99.1331	98.3375	98.9547	98.9757	98.565	98.7867	98.9819	99.1333	98.3286	98.5241	98.3219	99.2184	98.4955	99.1334	97.8687	98.5912	98.5647	98.436
Pseudomonas aeruginosa PA121617 3995	99.0851	99.205	98.7725	98.658	99.103	99.1409	98.6656	99.1077	99.1911	99.1331	98.6272	99.2604	99.113	98.7291	99.253	98.6416	99.1408	98.658	99.1966	98.7028	99.0938	98.6517	98.6531	99.1391	99.2797	99.3323	98.6491	99.1018	99.1716	99.0012	99.028	99.0651	98.6353	99.094	99.2918	98.6531	99.0129	99.2441	99.0652	98.5563	98.6385	98.5556	99.139	98.7512	99.0653	97.8426	98.6449	98.6533	98.6877
Pseudomonas aeruginosa FDAARGOS 571 9953	98.6287	98.5736	98.8478	98.9312	98.5627	98.4403	99.7961	98.4797	98.6702	98.5126	99.7408	98.6248	98.4254	99.6988	98.621	98.9047	98.4402	98.9773	98.8024	99.6362	98.5534	98.7446	99.1303	98.3722	98.5856	98.6179	98.9675	98.7347	98.3262	98.3065	98.6639	98.6737	98.8613	98.4981	98.5761	99.13	98.2808	98.367	98.6739	98.9602	99.0079	98.9002	98.3383	99.0526	98.6737	97.7877	99.7462	99.13	98.9637
Pseudomonas aeruginosa K34-7 7082	99.0768	98.911	98.435	98.4593	99.1224	98.7601	98.4702	98.7934	99.2152	98.6928	98.5835	98.9744	98.7545	98.5589	99.1133	98.3898	98.76	98.5145	99.2727	98.4805	99.0849	98.5643	98.7024	98.7924	99.1229	99.1917	98.4332	99.4691	98.6548	98.696	99.1644	99.2186	98.5634	99.3662	98.6914	98.703	98.6777	98.7913	99.2188	98.5251	98.591	98.2838	98.9086	98.4021	99.2187	97.8472	98.5863	98.6972	98.4736
1105 S40	98.5707	98.4973	98.8253	98.92	98.5868	98.4277	99.6328	98.56	98.658	98.2437	99.6003	98.6923	98.4177	99.6858	98.6458	99.1045	98.4277	99.0853	98.844	99.7408	98.5112	98.8203	99.1248	98.4729	98.5415	98.6747	98.9486	98.7896	98.3045	98.3323	98.6613	98.68	98.8772	98.49	98.3921	99.1246	98.176	98.486	98.6803	98.9403	99.0537	98.7857	98.2882	98.851	98.6804	97.8145	99.7624	99.1248	99.0091
Pseudomonas aeruginosa FDAARGOS 501 9954	98.6752	98.5123	98.9926	98.9866	98.6329	98.3748	99.7385	98.5172	98.6962	98.4613	99.8571	98.6712	98.3512	99.7977	98.6591	99.0269	98.3747	99.0575	98.7912	99.7651	98.6328	98.8271	99.1997	98.5437	98.6169	98.6775	98.9962	98.7243	98.4105	98.3301	98.7205	98.7235	98.9197	98.5495	98.4482	99.1995	98.2225	98.4926	98.7236	99.0325	99.1508	98.864	98.3765	98.9624	98.7238	97.6983	99.8835	99.1997	99.0515
Pseudomonas aeruginosa X78812 6522	99.1461	99.2922	98.8498	98.6674	99.245	99.2101	98.684	99.2239	99.2993	99.1859	98.639	99.1935	99.1788	98.6863	99.3465	98.6925	99.2102	98.6863	99.282	98.6888	99.2245	98.7486	98.6611	99.2325	99.4296	99.4532	98.6821	99.2191	99.2254	99.1481	99.197	99.1503	98.6588	99.1834	99.3788	98.6625	99.1663	99.3295	99.1506	98.5755	98.6298	98.5831	99.2684	98.7972	99.1507	97.9139	98.6695	98.661	98.6671
Pseudomonas aeruginosa FDAARGOS 767 11150	99.2115	99.2712	98.8456	98.6774	99.2342	99.1692	98.703	99.2585	99.215	99.1163	98.6496	99.2045	99.1515	98.6874	99.3599	98.7112	99.1691	98.7158	99.2705	98.6914	99.2264	98.7575	98.6881	99.1822	99.3457	99.4168	98.6571	99.133	99.1681	99.1494	99.1978	99.242	98.6709	99.1596	99.3607	98.6885	99.0895	99.3234	99.2422	98.5491	98.6273	98.507	99.2291	98.8039	99.2421	97.9613	98.6718	98.6883	98.6398
Pseudomonas aeruginosa F9670 3848	99.0924	99.6811	98.289	98.5037	99.1889	99.7007	98.4932	99.1303	99.2031	98.8401	98.3874	99.0901	99.6649	98.5337	99.1143	98.5634	99.6966	98.6732	99.3844	98.5477	99.046	98.5571	98.7229	98.7996	99.09	99.2713	98.4157	99.2788	98.9028	98.8266	99.2192	99.2396	98.392	98.952	98.9995	98.7243	98.6447	98.9545	99.2398	98.3712	98.3947	98.3289	98.9324	98.5011	99.2397	97.9759	98.4014	98.7228	98.5323
Pseudomonas aeruginosa AR 0111 9636	99.0007	98.7954	98.3102	98.296	99.0653	98.7213	98.3053	98.9324	99.1903	98.5335	98.4268	99.0034	98.6982	98.4096	99.0893	98.3932	98.7213	98.6189	99.3025	98.5074	98.9001	98.5505	98.6989	98.7395	99.0473	99.1715	98.3122	99.477	98.61	98.6755	99.1225	99.1646	98.4614	99.3196	98.7148	98.6991	98.5961	98.7437	99.1648	98.3705	98.4643	98.0825	98.7185	98.2856	99.1647	97.8083	98.4669	98.6987	98.4083
Pseudomonas aeruginosa LES431 489	99.0846	99.106	98.5367	98.4198	99.3544	98.9984	98.4998	99.3208	99.13	99.1921	98.4096	99.3234	98.9657	98.4734	99.2059	98.4676	98.9984	98.5165	99.2367	98.5233	99.0626	98.5154	98.5542	99.1994	99.1656	99.2477	98.5444	99.1238	99.1867	99.2755	99.1395	99.1296	98.425	99.0231	99.163	98.5552	98.8318	99.025	99.1299	98.341	98.4252	98.43	99.9961	98.5603	99.13	97.8113	98.453	98.5548	98.4992
Pseudomonas aeruginosa Ocean-1155 5897	98.4258	98.4164	98.8066	98.9388	98.5621	98.3348	98.747	98.5781	98.4988	98.2229	98.681	98.6166	98.3181	98.7877	98.7949	98.8084	98.3348	98.9896	98.6399	98.7127	98.32	98.9594	99.0143	98.2337	98.615	98.7674	98.6856	98.6073	98.4231	98.1506	98.5047	98.4893	98.6471	98.1662	98.4423	99.0151	98.1534	98.5831	98.4895	98.6149	98.6531	98.6518	98.1538	99.488	98.4895	97.5041	98.7212	99.0149	98.8045
Pseudomonas aeruginosa Pa127 6938	98.5492	98.3233	99.8999	98.8428	98.5397	98.1277	98.7386	98.3954	98.6167	98.3959	98.86	98.5952	98.1146	98.8264	98.7218	98.7588	98.1278	98.8339	98.6347	98.7521	98.411	98.8491	98.8143	98.4357	98.7531	98.7568	98.739	98.6038	98.383	98.3399	98.446	98.4903	98.743	98.5318	98.5237	98.8162	98.466	98.4854	98.4905	98.7848	98.8428	98.6938	98.4401	99.0216	98.4902	97.5471	98.9246	98.8151	98.7171
Pseudomonas aeruginosa L10 6318	98.5796	98.4553	99.0828	98.9506	98.5421	98.3151	98.8526	98.4613	98.534	98.4611	98.9446	98.6725	98.2844	98.8647	98.788	98.8417	98.315	98.8829	98.5674	98.8175	98.585	98.8503	99.0247	98.4218	98.7343	98.7151	98.942	98.5537	98.4308	98.3384	98.5572	98.5603	98.927	98.4987	98.532	99.0246	98.4578	98.5821	98.5605	98.7688	98.978	98.7338	98.5244	99.0643	98.5605	97.6806	98.9762	99.0244	98.8665
Pseudomonas aeruginosa Y82 7124	98.7835	98.6575	98.2045	98.0473	99.1595	98.5039	98.2171	98.9902	98.8841	99.7073	98.2234	99.2599	98.5088	98.2288	99.0404	98.1048	98.5043	98.2615	99.0348	98.1265	98.6997	98.4927	98.4791	99.2396	98.8805	99.1226	97.9678	98.9641	98.8452	98.7424	98.9926	99.0423	97.9247	98.6246	98.6911	98.48	98.3914	98.5342	99.0425	98.1283	98.1994	98.149	98.8674	98.4497	99.0423	97.8202	98.3748	98.4793	98.0746
8042 S25	98.9144	98.7921	98.1906	98.1287	99.0021	98.7319	98.3759	98.8059	99.0841	98.6595	98.3586	98.9565	98.7131	98.3181	99.0152	98.2675	98.7318	98.3358	99.2255	98.3636	98.9465	98.4916	98.5787	98.6892	98.9564	99.0819	98.1053	99.3842	98.308	98.4188	99.0545	99.0921	98.1112	99.1405	98.6918	98.5795	98.5134	98.4393	99.0923	98.1929	98.4251	98.0071	98.7145	98.3532	99.0922	97.826	98.3819	98.5797	98.2947
Pseudomonas aeruginosa GIMC5015 PAKB6 10430	99.192	99.2545	98.8335	98.6417	99.2027	99.1431	98.678	99.2522	99.1815	99.0879	98.6378	99.1655	99.1119	98.6514	99.3453	98.6793	99.1431	98.6723	99.2445	98.6607	99.2069	98.7187	98.6342	99.1547	99.3183	99.3968	98.6119	99.1156	99.1283	99.1496	99.1925	99.2283	98.6354	99.1409	99.3291	98.6339	99.0217	99.2836	99.2285	98.4951	98.6033	98.4826	99.2144	98.7701	99.2284	97.9313	98.6527	98.6342	98.5882
Pseudomonas aeruginosa C79 11954	98.5413	98.4718	99.0242	98.9158	98.6503	98.4017	98.9767	98.6167	98.5747	98.4481	98.9637	98.6977	98.3932	99.0527	98.8458	98.972	98.4062	99.0581	98.7038	98.9529	98.5144	98.9893	99.0783	98.5807	98.7091	98.7955	98.9155	98.6331	98.4809	98.3881	98.5826	98.5953	98.8822	98.4289	98.5976	99.0789	98.3069	98.702	98.5955	98.9205	99.0133	98.9174	98.4079	99.6004	98.5955	97.6964	99.014	99.0797	98.9866
Pseudomonas aeruginosa N15-01092 9635	98.918	98.735	98.2487	98.3157	99.2057	98.6955	98.3102	99.1208	98.9305	98.9523	98.2634	99.2763	98.6778	98.291	99.056	98.3315	98.6954	98.4419	99.055	98.2315	98.8841	98.5276	98.3866	99.0426	98.8962	99.1656	98.2248	98.9457	99.2853	98.8149	99.0632	99.0452	98.2761	98.6955	98.8105	98.3866	98.5459	98.8355	99.0452	98.1626	98.1989	98.1407	99.0236	98.2108	99.0455	97.7219	98.3097	98.3853	98.3256
Pseudomonas aeruginosa NCGM257 3921	98.5124	98.3153	98.7435	98.8158	98.4787	98.1841	98.7748	98.4429	98.5905	98.1713	98.7703	98.6081	98.168	98.7974	98.6127	98.8032	98.1842	99.0741	98.7311	98.747	98.4434	98.781	99.2155	98.1913	98.4132	98.6142	98.7964	98.6858	98.2731	98.2293	98.6829	98.6764	98.7974	98.4001	98.3071	99.216	98.0366	98.2868	98.6764	98.6753	98.8686	98.6993	98.1566	98.8157	98.6765	97.7012	98.929	99.2099	98.826
0654 S32	99.1578	99.1572	98.4746	98.5009	99.1109	99.13	98.7418	99.0376	99.2028	98.9346	98.572	99.0548	99.1066	98.5856	99.1487	98.6246	99.1301	98.6977	99.2808	98.6276	99.0012	98.6438	98.6911	98.8375	99.0916	99.1813	98.5266	99.231	98.8333	98.8899	99.2246	99.2155	98.4802	99.0825	99.0768	98.691	98.8199	98.9935	99.2155	98.5052	98.506	98.4645	98.9866	98.7216	99.2154	97.9995	98.5784	98.6909	98.5591
Pseudomonas aeruginosa Ocean-1175 6075	98.4124	98.3638	98.8176	98.9413	98.5762	98.2955	98.7237	98.5755	98.4911	98.151	98.6748	98.6166	98.2829	98.7983	98.7947	98.824	98.2955	99.0133	98.6412	98.6815	98.302	98.9801	99.0534	98.2238	98.615	98.7826	98.657	98.6078	98.3993	98.1589	98.5318	98.5195	98.6635	98.1957	98.4307	99.0543	98.1663	98.6165	98.5194	98.6625	98.6367	98.6028	98.1413	99.4641	98.5194	97.5698	98.6933	99.0549	98.7752
Pseudomonas aeruginosa PB369 7191	98.558	98.531	98.9047	98.8981	98.6328	98.4264	98.929	98.5838	98.665	98.5403	98.9115	98.7505	98.4101	98.924	98.7267	98.9524	98.4263	99.0589	98.7736	98.9181	98.5754	98.8824	99.2366	98.4837	98.6833	98.7079	98.8585	98.7185	98.4672	98.4171	98.6819	98.6368	98.8395	98.4916	98.4936	99.2366	98.2691	98.4263	98.637	98.7551	99.0208	99.9964	98.4871	99.1853	98.6371	97.7403	98.9647	99.2365	98.9565
Pseudomonas aeruginosa LW 10696	98.4033	98.4225	98.5829	98.7489	98.6595	98.3607	98.7966	98.5562	98.4703	98.4666	98.7929	98.6765	98.3346	98.7738	98.5171	98.7143	98.3608	98.8254	98.5384	98.7427	98.3798	98.8813	98.8402	98.6028	98.4811	98.5343	98.6608	98.5405	98.5027	98.5215	98.3856	98.4095	98.6475	98.3429	98.3048	98.8415	98.1631	98.4369	98.4097	98.6663	98.7235	98.5876	98.4966	98.723	98.4097	97.6474	98.7873	98.8402	98.7357
Pseudomonas aeruginosa RIVM-EMC2982 6088	98.8061	98.5673	98.2753	97.941	99.1271	98.4182	98.1024	98.9186	98.892	99.7696	98.1779	99.2232	98.404	98.0486	99.0253	97.9733	98.418	98.178	99.0297	97.9715	98.6582	98.4501	98.5026	99.1681	98.8778	99.0945	97.9968	98.9281	98.7984	98.6076	98.9729	99.017	97.9205	98.6739	98.6982	98.5034	98.4665	98.4271	99.0172	98.095	98.1557	98.0377	98.8795	98.4088	99.017	97.6715	98.3165	98.5026	98.0258
Pseudomonas aeruginosa Pa58 6334	98.56	98.3771	98.8564	98.8773	98.5439	98.1162	98.814	98.3269	98.6407	98.2764	98.9959	98.608	98.1093	98.8502	98.6284	99.4579	98.1372	98.9058	98.7764	98.8452	98.4661	98.8096	99.1575	98.2865	98.526	98.6069	98.8201	98.7201	98.1276	98.0603	98.6295	98.6436	98.7952	98.5161	98.2526	99.1574	98.2184	98.1977	98.6438	98.8184	99.0489	98.7102	98.293	98.839	98.6438	97.7632	99.0397	99.1569	98.7388
Pseudomonas aeruginosa S86968 7634	99.0441	99.4928	98.096	98.4101	99.1886	99.6683	98.52	99.0036	99.1288	98.709	98.3593	99.0845	99.6448	98.3553	99.073	98.4508	99.6544	98.5429	99.3569	98.3651	98.937	98.5355	98.6492	98.6423	99.0207	99.2205	98.2685	99.2626	98.7114	98.7178	99.1985	99.2422	98.2	98.8369	98.8878	98.6495	98.572	98.8327	99.2423	98.2322	98.3088	98.2347	98.7948	98.3746	99.2424	97.9906	98.3025	98.6495	98.3745
Pseudomonas aeruginosa M1608 7643	98.5327	98.5235	99.0786	98.8974	98.5212	98.3839	98.8207	98.5007	98.541	98.4315	98.8512	98.6357	98.3585	98.845	98.7849	98.8566	98.3841	98.912	98.6096	98.7996	98.4814	98.8792	98.9529	98.4187	98.7291	98.736	98.8674	98.5768	98.4921	98.3838	98.5842	98.5879	98.8516	98.4681	98.5316	98.9527	98.4259	98.6269	98.5881	98.7427	98.8342	98.748	98.4482	99.0218	98.5877	97.6527	98.8724	98.9527	98.7927
4849 S34	99.3032	99.3489	98.6263	98.785	99.1991	99.2483	98.7251	99.2416	99.3724	99.1431	98.6653	99.196	99.2254	98.7356	99.2553	98.716	99.2484	98.773	99.3987	98.7197	99.9222	98.5796	98.8006	99.1627	99.2163	99.2718	98.7644	99.332	99.1501	99.1236	99.3919	99.4154	98.743	99.2656	99.1873	98.8015	98.9849	99.1459	99.4155	98.6986	98.7594	98.5508	99.2483	98.6203	99.4156	98.0208	98.7075	98.8018	98.7224
Pseudomonas aeruginosa PA1 497	99.2511	99.329	98.5913	98.7756	99.155	99.2087	98.8102	99.1478	99.3548	99.0042	98.6931	99.1353	99.1899	98.7664	99.1607	98.7993	99.2086	98.761	99.3608	98.7481	99.2309	98.6288	98.8102	99.014	99.2408	99.2448	98.7614	99.3557	99.0339	99.0595	99.2295	99.2887	98.7062	99.1883	99.0869	98.811	98.925	99.0782	99.2888	98.6735	98.7786	98.5567	99.0594	98.606	99.2888	98.0759	98.7256	98.8111	98.7876
Pseudomonas aeruginosa AR 0110 6371	99.0186	98.8082	98.3735	98.323	99.1009	98.7366	98.3093	98.968	99.1727	98.5765	98.4582	99.0258	98.729	98.4257	99.1047	98.3979	98.7366	98.6024	99.3072	98.5015	98.894	98.6039	98.6994	98.7924	99.0257	99.1687	98.3384	99.473	98.6601	98.7167	99.1467	99.1933	98.4715	99.3016	98.7337	98.6997	98.5528	98.7029	99.1935	98.4054	98.4891	98.1777	98.7313	98.3564	99.1936	97.8685	98.4762	98.6993	98.4049
Pseudomonas aeruginosa AR 0354 6975	98.6787	98.57	98.954	99.0075	98.6428	98.4006	99.7208	98.5768	98.6884	98.4758	99.8326	98.7153	98.3934	99.7842	98.657	99.0847	98.4005	99.0692	98.8674	99.7491	98.6501	98.8119	99.1573	98.6095	98.6465	98.7043	98.9916	98.7828	98.4215	98.3735	98.726	98.7234	98.9269	98.5837	98.4106	99.1574	98.2403	98.503	98.7236	98.9988	99.1478	98.8763	98.3998	98.9659	98.7235	97.8496	99.8687	99.1564	99.0495
Pseudomonas aeruginosa Pa124 6251	98.5306	98.3792	99.9312	98.8887	98.5393	98.2213	98.764	98.408	98.6026	98.4504	98.8569	98.5778	98.2032	98.8393	98.7213	98.8132	98.2213	98.848	98.6344	98.7651	98.4454	98.8283	98.8607	98.4631	98.7498	98.7528	98.7621	98.6164	98.3852	98.3374	98.4405	98.4798	98.8046	98.5351	98.5397	98.8616	98.4674	98.5463	98.48	98.7714	98.8432	98.7635	98.4722	99.0154	98.4797	97.5006	98.932	98.8614	98.7545
0504 S17	98.8879	98.8385	98.4048	98.1479	99.1309	98.6883	98.2889	98.9399	98.9877	99.981	98.33	99.2294	98.6763	98.2048	99.0461	98.1593	98.6883	98.2572	99.0812	98.1963	98.8588	98.4786	98.5265	99.4068	98.951	99.126	98.1574	98.9935	98.9366	98.7289	98.9858	99.0095	98.0759	98.8359	98.8205	98.5265	98.6017	98.6405	99.0097	98.1801	98.319	98.2083	99.0359	98.5417	99.0099	97.7465	98.3938	98.5262	98.2025
Pseudomonas aeruginosa USDA-ARS-USMARC-41639 3640	99.2167	99.276	98.8736	98.6553	99.2241	99.1871	98.7124	99.2693	99.2118	99.1477	98.6727	99.1677	99.1621	98.6906	99.3582	98.6958	99.187	98.7055	99.2691	98.6968	99.217	98.7349	98.6691	99.2185	99.3642	99.4272	98.6673	99.1232	99.2017	99.1546	99.1906	99.2312	98.6516	99.0915	99.3818	98.6692	99.0044	99.3195	99.2313	98.5748	98.6385	98.5501	99.2876	98.8389	99.2309	97.9274	98.6922	98.6694	98.6883
Pseudomonas aeruginosa PA D16 4001	98.7196	98.8156	98.9967	99.3625	98.5819	98.7169	99.1786	98.5376	98.8118	98.5994	99.1282	98.6435	98.6997	99.2041	98.697	99.2741	98.717	99.3834	98.8098	99.1884	98.795	98.8496	99.9996	98.6692	98.6672	98.7088	99.2821	98.789	98.6703	98.5466	98.7328	98.723	99.3148	98.7595	98.6803	99.9996	98.4595	98.68	98.7232	99.0384	99.3103	99.05	98.5921	98.9897	98.7231	97.8255	99.2095	99.9994	99.2363
Pseudomonas aeruginosa ATCC 15692 4007	99.201	99.2566	98.8307	98.6492	99.2078	99.1541	98.6805	99.264	99.1925	99.1065	98.6209	99.1849	99.1187	98.6577	99.3419	98.6816	99.154	98.67	99.2449	98.6674	99.2086	98.7271	98.6416	99.163	99.3405	99.402	98.6471	99.1295	99.1578	99.148	99.2005	99.2235	98.642	99.1331	99.3364	98.6416	99.064	99.2971	99.2237	98.4723	98.6205	98.4904	99.2308	98.783	99.2237	97.9099	98.6495	98.6418	98.6133
Pseudomonas aeruginosa Y71 9532	98.9167	98.7021	98.3318	98.2761	99.156	98.547	98.2748	99.4389	98.9536	98.9752	98.2382	99.2438	98.5127	98.3098	99.0657	98.3265	98.555	98.432	99.0337	98.291	98.7867	98.4726	98.5249	98.9252	98.9816	99.0709	98.2986	98.9654	99.0103	99.1822	98.9827	99.0162	98.1798	98.7993	98.7902	98.5249	98.6384	98.8897	99.0163	98.2207	98.3381	98.1601	98.9222	98.3781	99.0165	97.7564	98.4033	98.5259	98.1697
Pseudomonas aeruginosa W16407 6873	99.097	99.1197	98.6406	98.5465	99.1312	99.0287	98.5798	99.1076	99.1599	98.9458	98.4737	99.1338	99.0056	98.513	99.2993	98.532	99.0285	98.5791	99.239	98.4642	99.0964	98.6066	98.5449	99.077	99.2442	99.3658	98.5227	99.0934	98.9697	98.9494	99.0841	99.1539	98.4779	98.9823	99.2167	98.545	98.9784	99.1532	99.154	98.4564	98.543	98.4149	99.0558	98.7078	99.154	97.8089	98.4879	98.5443	98.509
2696 S6	99.0494	99.0492	98.6086	98.3961	99.1734	98.9456	98.5075	99.1614	99.0523	98.8367	98.4408	99.124	98.9264	98.4617	99.2775	98.4223	98.9455	98.5337	99.2003	98.4819	99.035	98.632	98.52	98.9433	99.182	99.3256	98.4317	99.0519	98.8946	98.9786	99.1557	99.1374	98.3871	98.9333	99.1208	98.5199	98.9221	99.0461	99.1375	98.3107	98.3585	98.3513	99.105	98.5549	99.1376	97.8394	98.4545	98.5203	98.4387
0215 S28	98.4929	98.5183	98.8363	98.7497	98.5177	98.4106	98.7788	98.471	98.4879	98.3776	98.7249	98.4905	98.3824	98.7658	98.6654	98.7765	98.4107	98.8279	98.5685	98.7423	98.4455	99.0942	98.7413	98.439	98.6315	98.6391	98.6935	98.5228	98.4128	98.4291	98.4508	98.4588	98.7121	98.4631	98.5812	98.7419	98.3587	98.6668	98.459	98.5796	98.6874	98.6268	98.4049	98.8871	98.459	97.728	98.7319	98.7407	98.748
Pseudomonas aeruginosa KRP1 12050	99.0283	99.2203	98.4339	98.4137	99.2043	99.0982	98.5481	99.1212	99.0998	98.9136	98.3497	99.1143	99.0763	98.4046	99.2976	98.4296	99.0981	98.587	99.2584	98.5095	99.0086	98.7094	98.6103	98.8602	99.2051	99.4227	98.3796	99.1456	98.8959	98.859	99.1663	99.1897	98.3342	98.8616	99.739	98.6118	98.7675	99.187	99.1898	98.2411	98.3335	98.361	98.9396	98.7172	99.1898	97.7258	98.3935	98.6094	98.4717
7155 S26	98.4987	98.5278	98.8639	98.7611	98.5325	98.3987	98.8009	98.4684	98.5115	98.3998	98.7419	98.505	98.382	98.7881	98.6797	98.7721	98.3988	98.8203	98.5842	98.7569	98.4825	99.1038	98.7629	98.4587	98.6571	98.6817	98.7265	98.5569	98.4047	98.4251	98.4951	98.4804	98.741	98.5114	98.6058	98.7639	98.4183	98.6635	98.4799	98.6651	98.7163	98.5975	98.432	98.8984	98.4804	97.7258	98.738	98.7632	98.7383
Pseudomonas aeruginosa X78812 7644	99.1426	99.2759	98.8681	98.6924	99.2407	99.1942	98.7078	99.2217	99.2782	99.1687	98.6549	99.175	99.1628	98.7187	99.348	98.7468	99.1937	98.7055	99.2912	98.7298	99.2279	98.7359	98.684	99.2239	99.441	99.4592	98.7015	99.2195	99.2127	99.1711	99.1651	99.1284	98.689	99.2059	99.3942	98.6845	99.1363	99.355	99.1286	98.5396	98.6746	98.5612	99.2607	98.8151	99.1285	97.9034	98.7175	98.6836	98.7045
Pseudomonas aeruginosa T38079 5952	99.1129	99.685	98.2915	98.5166	99.1911	99.7111	98.5076	99.1316	99.1982	98.8467	98.3764	99.0864	99.675	98.5459	99.1146	98.5787	99.7069	98.6908	99.3905	98.5456	99.0475	98.5525	98.7333	98.7972	99.0879	99.2677	98.4483	99.2667	98.9113	98.8385	99.2357	99.2519	98.4154	98.9549	99.0346	98.7349	98.6521	98.9645	99.2521	98.3788	98.3936	98.3531	98.9594	98.5099	99.2521	97.9752	98.4062	98.7333	98.5425
Pseudomonas aeruginosa AR442 6465	98.9073	98.6384	98.4205	97.9954	99.0821	98.4392	97.9306	99.0211	99.0885	98.5671	98.1661	99.097	98.4069	98.2437	99.3184	98.0726	98.4391	98.3561	99.2778	98.1086	98.8673	98.6021	98.5119	98.7113	99.1596	99.412	98.0651	99.1506	98.5831	98.5266	99.1348	99.1281	98.0006	98.7154	98.8254	98.513	98.6421	98.7862	99.1281	98.1983	98.2119	98.0498	98.6926	98.3741	99.128	97.7841	98.2759	98.5122	98.1945
5327 S38	98.9921	98.9243	98.4151	98.2548	99.1504	98.8314	98.4503	99.0624	99.098	98.8275	98.2988	99.2721	98.8179	98.3803	99.2909	98.3377	98.8314	98.479	99.2166	98.4258	98.8678	98.6443	98.6076	98.8728	99.166	99.3433	98.31	99.1609	98.7863	98.7206	99.0892	99.1057	98.2648	98.8585	99.0512	98.6082	98.772	98.943	99.1059	98.3006	98.365	98.3757	98.8954	98.5295	99.1061	97.7789	98.4869	98.607	98.3497
Pseudomonas aeruginosa F23197 6110	99.057	99.0766	98.5398	98.6427	99.2502	98.9765	98.6415	99.209	99.1037	99.1886	98.6245	99.3454	98.951	98.6598	99.1056	98.5842	98.9766	98.6512	99.0871	98.6377	99.0797	98.5887	98.6846	99.2923	99.1172	99.1566	98.5725	99.035	99.3303	99.1562	99.0876	99.0551	98.6061	98.9612	99.0064	98.6846	98.8192	99.0277	99.0552	98.5131	98.6043	98.5701	99.2471	98.5417	99.0553	97.8264	98.6541	98.6843	98.6539
Pseudomonas aeruginosa W45909 5913	98.9381	99.023	98.3	98.2771	99.1106	98.8982	98.3512	99.0794	98.9851	98.764	98.1418	99.0387	98.8765	98.1874	99.3481	98.3387	98.8982	98.4972	99.2176	98.2572	98.9076	98.644	98.5248	98.6113	99.0765	99.399	98.1611	99.0925	98.7155	98.6597	99.1224	99.138	98.1516	98.6151	99.5515	98.5248	98.5552	99.0261	99.1382	98.0157	98.0994	98.1935	98.7514	98.5164	99.1378	97.6798	98.1551	98.5246	98.3454
Pseudomonas aeruginosa IMP-13 10390	98.6891	98.5455	98.2795	98.1534	99.1284	98.4662	98.2595	99.0504	98.8094	98.74	98.4342	99.2809	98.4439	98.4196	98.9677	98.3377	98.466	98.4142	99.0316	98.3793	98.7285	98.5637	98.6222	98.8877	98.7862	99.0442	98.3249	98.9833	98.7175	98.6399	98.9114	98.9204	98.1781	98.6226	98.5048	98.6228	98.3632	98.5951	98.9204	98.2794	98.4761	98.1819	98.8306	98.2064	98.9207	97.7454	98.5423	98.6222	98.3026
5139 S22	98.9219	98.9107	98.3962	98.2865	99.093	98.8711	98.4305	99.0378	99.0508	98.7891	98.2616	99.2495	98.8533	98.3754	99.2548	98.346	98.8712	98.4839	99.1893	98.4016	98.8307	98.6378	98.6459	98.8515	99.1281	99.3083	98.2869	99.1047	98.7717	98.6916	99.0477	99.0597	98.2378	98.8049	99.0206	98.6467	98.718	98.9431	99.0599	98.2704	98.3572	98.3701	98.8476	98.5351	99.0597	97.7929	98.4373	98.6468	98.331
Pseudomonas aeruginosa M37351 3639	98.5482	98.4635	99.0788	98.8096	98.5108	98.3105	98.7691	98.5035	98.523	98.4	98.8071	98.6412	98.2824	98.7792	98.7875	98.7828	98.3106	98.9041	98.605	98.7578	98.4676	98.8596	98.9682	98.3971	98.7187	98.7233	98.8906	98.5816	98.5021	98.3568	98.5674	98.5678	98.7997	98.4615	98.5454	98.968	98.3868	98.5321	98.568	98.675	98.828	98.6473	98.3861	99.0391	98.5676	97.6446	98.8527	98.968	98.7947
Pseudomonas aeruginosa FRD1 2621	98.98	99.0151	98.4359	98.3646	99.2341	98.9475	98.5495	99.1481	99.0373	99.8715	98.4526	99.3321	98.9219	98.4166	99.1	98.4095	98.9474	98.4823	99.1226	98.459	99.0168	98.5278	98.6003	99.6428	99.0276	99.1788	98.3669	99.0288	99.219	99.0157	99.052	99.0737	98.3771	98.8887	98.9875	98.6011	98.6787	98.8974	99.0739	98.3367	98.4262	98.4165	99.182	98.6217	99.0737	97.7888	98.5144	98.6008	98.4883
3278 S12	98.8915	98.8354	98.3743	98.1529	99.125	98.6642	98.283	98.9113	98.9607	99.9919	98.304	99.22	98.6459	98.1759	99.0344	98.1335	98.6641	98.2372	99.0631	98.1742	98.8934	98.454	98.5306	99.3703	98.9467	99.1199	98.1356	98.9753	98.9345	98.7439	98.9953	99.026	98.0735	98.8266	98.8479	98.5307	98.5504	98.6292	99.0262	98.1658	98.3316	98.216	99.033	98.5202	99.026	97.7306	98.3584	98.5308	98.1987
Pseudomonas aeruginosa PA1 7599	99.2322	99.3059	98.5807	98.77	99.1558	99.1783	98.8034	99.1515	99.3528	98.9924	98.6994	99.1219	99.1581	98.7597	99.1434	98.7933	99.1783	98.758	99.3521	98.7473	99.2345	98.6211	98.8146	99.018	99.2272	99.2383	98.7759	99.3648	99.0205	99.0722	99.2213	99.2919	98.6992	99.1897	99.0882	98.8155	98.9345	99.071	99.2921	98.7167	98.7846	98.5612	99.0608	98.6048	99.2919	98.0721	98.7251	98.8155	98.7802
Pseudomonas aeruginosa PABL017 9633	99.093	99.1752	98.6089	98.5684	99.3454	99.045	98.5882	99.302	99.1589	99.1483	98.5423	99.2583	99.0343	98.6187	99.1859	98.5734	99.0397	98.5919	99.1829	98.593	99.0846	98.5759	98.5936	99.2404	99.151	99.2214	98.5711	99.1278	99.2424	99.1663	99.1026	99.1658	98.5258	99.0441	99.0718	98.5933	98.8588	99.1052	99.1662	98.4993	98.5372	98.5069	99.2453	98.5968	99.1661	97.8464	98.5626	98.5931	98.5775
Pseudomonas aeruginosa AR 0360 6841	99.2134	99.2279	98.6102	98.706	99.1456	99.1422	98.7223	99.0575	99.3327	98.9449	98.7537	99.1005	99.1227	98.752	99.1553	98.7411	99.142	98.7145	99.3552	98.7597	99.2479	98.6049	98.7907	99.0135	99.2533	99.2297	98.6967	99.5326	99.0031	98.9314	99.1838	99.2431	98.6627	99.4973	99.0231	98.7914	98.9387	99.0246	99.2433	98.5925	98.7477	98.4483	99.1073	98.6255	99.2433	97.9918	98.7807	98.792	98.7068
4101 S10	98.6713	98.6493	99.0764	99.0481	98.6966	98.4839	98.9768	98.7453	98.7052	98.6046	98.9565	98.6952	98.4662	98.9475	98.8527	98.9408	98.484	99.0649	98.7153	98.9462	98.73	98.9619	99.0589	98.6776	98.8239	98.8108	99.0224	98.7284	98.6428	98.63	98.7786	98.7333	99.0067	98.662	98.6719	99.059	98.5766	98.7457	98.7335	98.8767	98.9784	98.8759	98.6029	99.0866	98.7335	97.8012	98.966	99.0588	99.01
Pseudomonas aeruginosa 12939 6590	98.5567	98.4124	98.585	98.8252	98.4444	98.3365	98.7812	98.4122	98.5195	98.3051	98.8508	98.5232	98.3258	98.8123	98.5342	98.7942	98.3366	98.8156	98.6059	98.7849	98.5542	98.9019	98.8888	98.3888	98.4423	98.4941	98.7439	98.5575	98.4157	98.2827	98.5435	98.5605	98.7676	98.4134	98.2592	98.8891	98.1231	98.3724	98.5607	98.7527	98.7529	98.5665	98.3205	98.7026	98.5605	97.7043	98.8695	98.8887	98.8102
Pseudomonas aeruginosa IMP67 11967	99.082	99.1088	98.5982	98.4467	99.3371	99.0089	98.5497	99.3127	99.1864	99.143	98.515	99.2449	98.982	98.594	99.1867	98.5017	99.0089	98.5371	99.1954	98.5634	99.0757	98.5614	98.5406	99.2141	99.1875	99.267	98.521	99.0949	99.2928	99.2134	99.132	99.0962	98.4198	99.025	99.1642	98.5413	98.8889	99.1158	99.0963	98.4435	98.4476	98.4338	99.313	98.5861	99.0963	97.8084	98.563	98.5405	98.5136
Pseudomonas aeruginosa PA8281 5357	98.9739	98.8252	98.3914	98.2212	99.228	98.7113	98.2196	99.7306	99.0579	98.7972	98.2944	99.293	98.691	98.3688	99.1876	98.3166	98.7112	98.477	99.2244	98.4049	98.9924	98.5226	98.5516	98.9416	99.0915	99.2863	98.2432	99.1335	98.8409	99.4387	99.1476	99.1622	98.1793	98.8842	98.8924	98.5515	98.6646	98.9245	99.1624	98.2515	98.4592	98.1831	99.0341	98.3603	99.1625	97.8503	98.3717	98.551	98.2452
2543 S1	98.4575	98.4427	98.8458	98.7724	98.5106	98.4187	98.678	98.4823	98.4806	98.369	98.6107	98.5044	98.408	98.7228	98.6187	98.733	98.4187	98.7861	98.5589	98.6418	98.344	98.9906	98.7935	98.3703	98.6197	98.6263	98.6517	98.5325	98.4399	98.4748	98.475	98.447	98.6965	98.4454	98.5198	98.7934	98.3687	98.5731	98.4472	98.6502	98.6542	98.5935	98.3366	98.8991	98.4474	97.722	98.601	98.7934	98.6905
Pseudomonas aeruginosa H26023 9951	98.5052	98.3157	98.9906	98.8075	98.5386	98.2109	98.7007	98.4591	98.4623	98.3127	98.8096	98.6311	98.1844	98.76	98.753	98.798	98.211	98.8713	98.5898	98.8579	98.4218	98.8914	98.9931	98.4486	98.6534	98.7063	98.7985	98.5326	98.3326	98.2589	98.5705	98.5444	98.8099	98.409	98.4253	98.993	98.3076	98.542	98.5446	98.6264	98.8873	98.6807	98.4091	98.9693	98.5446	97.5701	98.859	98.9925	98.75
Pseudomonas aeruginosa W60856 6659	98.8781	99.1005	98.3684	98.3272	99.1021	99.1567	98.3737	98.9655	99.0485	98.6981	98.1244	99.0588	99.1312	98.2086	99.183	98.2362	99.1565	98.3584	99.1709	98.2459	98.8167	98.5699	98.4362	98.6916	99.1125	99.3382	98.1909	99.102	98.6762	98.6044	98.9849	99.0881	98.1157	98.7948	99.0342	98.4362	98.706	99.002	99.0882	98.0558	98.1889	98.2052	98.758	98.5205	99.0883	97.7438	98.1263	98.4298	98.2208
Pseudomonas aeruginosa paerg005 11161	98.4432	98.3334	99.9911	98.7828	98.482	98.1674	98.7509	98.4134	98.5217	98.4307	98.8517	98.567	98.1531	98.8349	98.7264	98.7714	98.1673	98.8357	98.6329	98.7855	98.4008	98.8119	98.8674	98.4208	98.6505	98.7222	98.7679	98.5809	98.2815	98.2276	98.4713	98.4863	98.7373	98.4007	98.4401	98.8672	98.3051	98.5052	98.4859	98.7263	98.8033	98.6953	98.4039	99.0049	98.4862	97.5896	98.9172	98.8672	98.7717
4287 S23	98.9974	98.9706	98.441	98.3669	99.1428	98.8507	98.502	99.0723	99.1246	98.8571	98.3546	99.2761	98.831	98.3864	99.2806	98.3929	98.8386	98.5161	99.2113	98.4284	98.989	98.6497	98.6535	98.9259	99.1685	99.3376	98.4181	99.1508	98.8052	98.7499	99.0846	99.1181	98.2993	98.9003	99.0337	98.6543	98.7573	98.9318	99.1182	98.2945	98.4567	98.3792	98.9284	98.5659	99.1182	97.7998	98.5103	98.6545	98.4321
Pseudomonas aeruginosa paerg004 11159	99.3397	99.3465	98.6228	98.6772	99.2805	99.2364	98.7556	99.1831	99.3866	99.0514	98.7157	99.0985	99.2066	98.7507	99.2047	98.7365	99.2362	98.7168	99.4204	98.7464	99.2557	98.6761	98.7058	99.128	99.2316	99.3127	98.6875	99.3219	99.07	99.0956	99.3513	99.2927	98.6564	99.2748	99.1981	98.7064	98.9605	99.1717	99.2928	98.6653	98.6914	98.4455	99.1137	98.5965	99.2927	98.0659	98.7045	98.7002	98.7156
Pseudomonas aeruginosa SCV20265 215	99.0221	98.9896	98.5179	98.3319	99.131	98.7893	98.4022	98.9934	99.0768	98.8028	98.4001	99.0515	98.7629	98.3525	99.3037	98.308	98.7892	98.427	99.205	98.3923	99.077	98.6628	98.6524	98.8108	99.1946	99.358	98.409	99.0974	98.7522	98.8338	99.1735	99.2175	98.3071	98.8527	99.1224	98.6522	98.8007	98.9868	99.2174	98.1935	98.4815	98.3718	99.0205	98.6854	99.2173	97.7646	98.4165	98.6524	98.3495
Pseudomonas aeruginosa W16407 7636	99.1152	99.1148	98.5892	98.5405	99.1815	99.0034	98.5634	99.1112	99.1477	98.9448	98.4995	99.1364	98.993	98.4972	99.2842	98.5119	99.0033	98.542	99.23	98.4286	99.143	98.5767	98.5247	99.1018	99.2543	99.3882	98.4935	99.0989	98.998	98.9535	99.1378	99.1954	98.4339	98.9637	99.216	98.5245	98.9033	99.1668	99.1955	98.4594	98.5295	98.4121	99.1078	98.6851	99.1951	97.8521	98.4961	98.5246	98.4928
Pseudomonas aeruginosa IMP66 11969	99.1229	99.1357	98.6202	98.4925	99.3651	99.0127	98.5823	99.3235	99.2054	99.2004	98.5605	99.2709	98.9849	98.6108	99.2005	98.5367	99.0127	98.5949	99.2234	98.5864	99.1237	98.5941	98.5779	99.2617	99.224	99.2956	98.5409	99.1182	99.3252	99.2537	99.1708	99.1536	98.4834	99.0687	99.157	98.5783	98.9436	99.1277	99.1536	98.4573	98.498	98.4935	99.3366	98.6309	99.1536	97.883	98.5959	98.5777	98.56
Pseudomonas aeruginosa PA298 11122	99.1201	99.075	98.6002	98.5467	99.2922	98.9775	98.5416	99.7924	99.1504	99.0807	98.5562	99.3231	98.957	98.5607	99.1886	98.5399	98.9774	98.5578	99.2103	98.5762	99.163	98.551	98.5775	99.1621	99.2022	99.252	98.503	99.1313	99.1582	99.6607	99.1327	99.1784	98.5148	99.0677	99.0601	98.5776	98.9688	99.052	99.1786	98.4535	98.5605	98.4227	99.3328	98.6141	99.1788	97.8534	98.592	98.5772	98.5591
Pseudomonas aeruginosa PAO1 Orsay 5354	99.2051	99.2661	98.862	98.678	99.2011	99.1476	98.6939	99.2381	99.2068	99.1063	98.6635	99.1689	99.1293	98.66	99.3602	98.695	99.1476	98.7023	99.2691	98.6706	99.2272	98.7352	98.6537	99.1641	99.3377	99.4266	98.6444	99.1353	99.1407	99.1457	99.225	99.2378	98.6746	99.1608	99.3524	98.6537	99.0568	99.3014	99.2379	98.5333	98.6341	98.4985	99.2211	98.8078	99.238	97.9887	98.6583	98.6536	98.6187
Pseudomonas aeruginosa NCGM1984 2619	98.6595	98.6123	98.9929	98.9037	98.6207	98.3297	99.7766	98.5542	98.6827	98.4079	99.9997	98.6712	98.3122	99.6753	98.6249	98.9418	98.3296	99.1762	98.8207	99.7576	98.5299	98.8346	99.1668	98.5057	98.5806	98.6211	98.9864	98.7527	98.4563	98.3953	98.665	98.7041	98.8478	98.5545	98.4712	99.1665	98.2017	98.3342	98.7042	98.9262	99.0856	98.7687	98.3209	98.9876	98.7042	97.7309	99.9436	99.1666	99.0435
Pseudomonas aeruginosa PB367 7067	98.682	98.6703	98.895	98.9785	98.6404	98.5932	100	98.5446	98.6852	98.5092	99.7608	98.6964	98.5783	99.6429	98.6543	98.9924	98.5931	99.1081	98.801	99.7511	98.5264	98.7969	99.1654	98.4867	98.612	98.658	98.987	98.766	98.452	98.4233	98.7079	98.7189	98.8757	98.5983	98.629	99.1654	98.2849	98.4524	98.719	98.8611	99.0067	98.8258	98.4195	99.1438	98.719	97.8525	99.7706	99.1653	98.9685
Pseudomonas aeruginosa E90 12001	98.9733	99.1436	98.4286	98.2989	99.1033	99.0717	98.568	98.9728	99.116	98.8471	98.342	99.0919	99.042	98.3421	99.2063	98.3805	99.0716	98.4515	99.1852	98.4285	99.0199	98.5344	98.4612	98.8825	99.2187	99.3508	98.3906	99.1013	98.6861	98.7613	99.0277	99.0826	98.2382	98.8476	99.1694	98.4614	98.755	99.0849	99.0827	98.1895	98.3031	98.388	98.981	98.6773	99.0827	97.7044	98.3497	98.4613	98.4188
Pseudomonas aeruginosa H47921 3637	98.945	98.9381	98.4356	98.4804	98.9384	98.8496	98.6069	98.8076	99.021	98.6074	98.6021	98.8965	98.829	98.5145	98.9434	98.4417	98.8495	98.6286	99.1412	98.5796	98.9506	98.462	98.6807	98.6923	98.9411	99.0223	98.4236	99.0658	98.6218	98.6179	98.9793	99.0034	98.4331	98.9336	98.7815	98.6811	98.6331	98.6905	99.0033	98.3191	98.5044	98.3119	98.7534	98.5698	99.003	97.9726	98.6456	98.6752	98.463
Pseudomonas aeruginosa MRSN12280 6456	98.5054	98.5616	98.7174	98.8508	98.5863	98.4793	99.5349	98.4353	98.5947	98.2641	99.4277	98.6638	98.4616	99.5418	98.639	98.815	98.4792	98.9877	98.8159	99.5048	98.3338	98.7581	99.108	98.2682	98.4787	98.6546	98.7197	98.7639	98.317	98.1815	98.5756	98.6355	98.636	98.3337	98.3235	99.108	98.0417	98.2863	98.6357	98.7802	98.7326	98.7306	98.141	98.8767	98.6357	97.809	99.4946	99.108	98.8467
Pseudomonas aeruginosa UCBPP-PA14 109	98.5967	98.5682	99.1099	99.0069	98.5405	98.4136	98.9548	98.4999	98.5574	98.5224	98.952	98.6469	98.3882	98.8944	98.7935	98.9639	98.4137	98.9885	98.6132	98.9062	98.594	98.9393	99.0291	98.5276	98.7047	98.7255	98.9674	98.5888	98.5125	98.4014	98.6113	98.593	98.9827	98.474	98.5648	99.029	98.3943	98.6594	98.5932	98.767	99.0014	98.7729	98.4968	99.087	98.5931	97.6317	98.975	99.0285	98.9107
Pseudomonas aeruginosa F5677 6730	98.9671	98.8459	98.6613	98.5081	99.1413	98.8033	98.4585	99.1348	99.0038	99.4855	98.3978	99.272	98.7809	98.5285	98.9937	98.4477	98.8033	98.5223	99.0464	98.4487	98.8151	98.4435	98.5786	99.6735	99.0157	99.0916	98.3641	98.9174	99.3034	98.9721	98.9766	98.9718	98.4545	98.8619	98.8997	98.5797	98.7437	98.8994	98.972	98.3914	98.3732	98.3747	99.1162	98.4438	98.972	97.6909	98.4352	98.5787	98.4721
Pseudomonas aeruginosa PB354 7065	99.3074	99.3387	98.7598	98.8051	99.1996	99.2199	98.8054	99.1508	99.3535	98.9886	98.7333	99.0985	99.1911	98.7769	99.1702	98.836	99.22	98.7935	99.3092	98.7905	99.261	98.6848	98.791	99.0554	99.1924	99.2512	98.8183	99.301	99.0781	99.086	99.2978	99.3398	98.77	99.2404	99.1625	98.7916	99.0328	99.1537	99.3399	98.7444	98.794	98.5912	99.1545	98.702	99.3396	98.0227	98.7445	98.7848	98.8031
Pseudomonas aeruginosa 8380 3922	99.1151	99.0435	98.5801	98.4241	99.1278	98.9506	98.5584	99.1141	99.1268	98.9697	98.4117	99.1009	98.9317	98.4282	99.3397	98.4309	98.9505	98.5459	99.1872	98.4761	99.1507	98.7259	98.6215	98.9634	99.2091	99.3721	98.4431	99.0932	98.9344	98.904	99.2525	99.2904	98.3708	98.9061	99.2263	98.6219	98.8034	99.1206	99.2905	98.2637	98.4357	98.4558	99.0308	98.6493	99.2905	97.8259	98.4039	98.6213	98.4247
Pseudomonas aeruginosa WCHPA075019 6412	98.665	98.6428	98.1853	98.1407	99.0205	98.5939	98.1516	99.3973	98.7788	98.7415	98.1233	98.9809	98.5659	98.1269	98.8371	98.2059	98.594	98.2045	98.8782	98.1899	98.7636	98.2463	98.2978	98.7826	98.7839	98.9111	98.2342	98.8076	98.7275	99.5707	98.792	98.8198	98.0922	98.5901	98.6132	98.2975	98.4947	98.7637	98.8199	98.0173	98.1729	98.0575	98.8765	98.242	98.8198	97.7345	98.159	98.2973	98.1296
1889 S27	99.0131	98.9294	98.4354	98.2814	99.1446	98.8322	98.4614	99.0317	99.0949	98.8192	98.3527	99.2573	98.8142	98.4254	99.2627	98.398	98.8321	98.522	99.2133	98.4315	98.8719	98.6765	98.6324	98.8716	99.1676	99.3273	98.3243	99.1419	98.7488	98.7256	99.0847	99.1131	98.2695	98.8484	99.0059	98.6322	98.7309	98.9572	99.113	98.3015	98.3952	98.3494	98.8873	98.5461	99.113	97.8181	98.5082	98.6324	98.3878
Pseudomonas aeruginosa T52373 3627	99.3191	99.4106	98.7104	98.8122	99.1816	99.2968	98.7659	99.2386	99.3883	99.1075	98.7059	99.1819	99.2725	98.817	99.2542	98.807	99.2967	98.8094	99.3589	98.8124	99.4556	98.5965	98.8313	99.1737	99.2751	99.2517	98.8165	99.2981	99.1641	99.1341	99.318	99.3993	98.8043	99.2952	99.2627	98.832	99.0065	99.2188	99.3995	98.707	98.7979	98.5996	99.2332	98.6757	99.3995	98.0181	98.769	98.8256	98.7529
Pseudomonas aeruginosa PA 150577 6347	99.3737	99.4223	98.7343	98.778	99.2801	99.3087	98.8125	99.1783	99.4526	99.1685	98.7482	99.1669	99.2724	98.7825	99.2358	98.8201	99.3085	98.8142	99.4826	98.7951	99.3505	98.7002	98.754	99.2231	99.2669	99.3622	98.7895	99.3588	99.174	99.1149	99.4224	99.3758	98.7615	99.3677	99.2873	98.7539	99.0547	99.2418	99.3759	98.6702	98.7763	98.566	99.261	98.6548	99.376	98.0582	98.733	98.7529	98.7741
Pseudomonas aeruginosa Pa1207 5865	98.8697	99.0932	97.9978	98.0464	99.0466	99.2719	98.2399	98.7692	99.001	98.4763	98.1205	98.9742	99.2316	98.0776	99.0446	98.0977	99.2727	98.2627	99.2467	98.1684	98.9063	98.3753	98.5172	98.4224	98.8592	99.1354	98.1212	99.1223	98.2316	98.3592	99.0597	99.1244	97.9662	98.6754	98.6756	98.5171	98.3907	98.5822	99.1246	97.9443	98.1232	97.9906	98.7209	98.268	99.1247	97.8036	98.1487	98.5163	98.0871
Pseudomonas aeruginosa F63912 7645	99.129	98.9919	98.6857	98.5761	99.1206	98.877	98.4988	99.0819	99.2132	98.9043	98.4962	99.1174	98.8606	98.5576	99.3201	98.4519	98.8771	98.5716	99.2053	98.4785	99.1609	98.7328	98.6777	98.9138	99.2883	99.4057	98.4955	99.1502	99.0094	98.923	99.2159	99.2429	98.5329	99.0517	99.1779	98.6778	98.9914	99.1193	99.243	98.4369	98.5472	98.4248	99.0341	98.6674	99.2428	97.8578	98.5112	98.6779	98.4463
Pseudomonas aeruginosa FDAARGOS 570 9956	98.9263	98.7667	98.3171	98.1998	98.9214	98.704	98.3652	98.8469	98.905	98.7797	98.2859	98.9247	98.7047	98.22	99.1281	98.1859	98.7071	98.2653	98.9835	98.2104	98.8631	98.438	98.3271	98.731	99.0069	99.1771	98.188	98.8744	98.6756	98.6443	98.953	98.9866	98.1029	98.6488	98.8996	98.3273	98.6857	98.8348	98.9868	98.1344	98.2999	98.1178	98.7629	98.4619	98.9866	97.5687	98.2587	98.3275	98.2386
Pseudomonas aeruginosa F23197 7640	99.0538	99.0802	98.59	98.6454	99.2541	98.9926	98.6415	99.2283	99.1057	99.203	98.6212	99.3573	98.9768	98.6739	99.1335	98.6019	98.9927	98.6629	99.0961	98.6667	99.0791	98.5926	98.6729	99.3201	99.1434	99.1467	98.5932	99.0459	99.3442	99.1667	99.1035	99.0646	98.6065	98.9803	99.0258	98.6726	98.822	99.0288	99.0648	98.5481	98.6094	98.6112	99.2462	98.5638	99.0647	97.8144	98.6529	98.6727	98.6578
Pseudomonas aeruginosa B17932 10395	98.6771	98.6367	99.0798	99.1788	98.5792	98.495	99.1066	98.5415	98.7469	98.5439	99.1455	98.6553	98.4914	99.161	98.6541	99.1065	98.4951	99.217	98.7907	99.1236	98.6831	98.8633	99.2843	98.5719	98.6297	98.6414	99.1783	98.7522	98.5736	98.4748	98.7372	98.6948	99.1663	98.746	98.5528	99.2844	98.4234	98.5208	98.695	99.0167	99.2034	98.9906	98.545	99.0947	98.695	97.811	99.1919	99.2844	99.069
Pseudomonas aeruginosa M18 172	99.4152	99.4132	98.7114	98.8012	99.3207	99.3244	98.8247	99.2404	99.4838	99.1761	98.7718	99.192	99.292	98.8372	99.2589	98.8111	99.3242	98.7954	99.4728	98.8194	99.3638	98.6854	98.7629	99.2283	99.3147	99.3839	98.8133	99.3748	99.1944	99.1302	99.4309	99.4032	98.7718	99.3586	99.3138	98.7638	99.0939	99.2362	99.4034	98.7025	98.7934	98.5846	99.2546	98.6939	99.4034	98.0617	98.7723	98.7636	98.7768
Pseudomonas aeruginosa PA D1 3998	98.7078	98.8175	99.0107	99.3674	98.5462	98.6959	99.176	98.5264	98.8073	98.6126	99.129	98.637	98.6792	99.203	98.683	99.2622	98.696	99.3701	98.8014	99.1938	98.7893	98.8287	99.9999	98.6633	98.6648	98.6945	99.2985	98.7796	98.662	98.5233	98.7502	98.7143	99.3291	98.7607	98.6666	99.9999	98.4508	98.6721	98.7144	99.0299	99.3077	99.0415	98.5809	98.9911	98.7145	97.8123	99.2105	99.9997	99.2406
Pseudomonas aeruginosa H26027 9949	98.9317	98.7807	97.8037	98.2053	99.0651	98.7071	98.1464	98.6557	99.0452	98.3229	98.178	99.0184	98.6817	97.9205	99.0922	98.1452	98.7071	98.221	99.2444	97.9951	98.9435	98.4293	98.5609	98.3213	98.8887	99.1718	98.041	99.1547	98.2586	98.2028	99.1271	99.2067	97.8069	98.6127	98.5707	98.5617	98.3565	98.6393	99.2069	97.8142	98.1724	97.7172	98.6021	98.267	99.2064	97.8728	98.2015	98.562	98.0925
9843 S14	98.5752	98.518	98.8684	98.9154	98.6119	98.49	99.6507	98.5795	98.6895	98.2505	99.601	98.711	98.4665	99.6734	98.6663	99.1333	98.4899	99.1226	98.8653	99.7453	98.5252	98.848	99.1379	98.4759	98.5737	98.6983	98.9568	98.8048	98.305	98.3415	98.7006	98.69	98.8731	98.5402	98.4316	99.138	98.1597	98.5277	98.6902	98.9516	99.0347	98.7865	98.2912	98.8705	98.69	97.8561	99.7679	99.1381	99.0203
8066 S7	98.5729	98.6043	98.9845	99.1099	98.5065	98.5206	99.0501	98.5475	98.6638	98.4246	99.0585	98.5956	98.5034	99.0742	98.5866	99.1659	98.5206	99.2049	98.7609	99.1498	98.6408	98.7712	99.2456	98.5323	98.5388	98.565	99.8637	98.717	98.4261	98.3812	98.6821	98.6234	99.1076	98.5931	98.4513	99.2455	98.2195	98.6027	98.6236	98.9255	99.1813	98.8323	98.4359	98.9187	98.6233	97.7545	99.1107	99.2374	99.1181
1988 S20	98.9239	98.8269	98.388	98.1367	99.1638	98.6252	98.3312	98.9196	98.9873	99.9903	98.3874	99.2442	98.6102	98.235	99.0601	98.1556	98.6251	98.2699	99.0858	98.1991	98.8958	98.4845	98.5545	99.368	98.9741	99.1405	98.1544	98.9939	98.9493	98.7356	99.0325	99.0485	98.0888	98.8382	98.8135	98.5548	98.5916	98.6414	99.0487	98.2104	98.313	98.2096	99.0463	98.5492	99.0485	97.7271	98.4104	98.5544	98.2268
Pseudomonas aeruginosa PA D5 4005	98.7073	98.8017	98.9777	99.3623	98.5624	98.7068	99.1604	98.5229	98.8033	98.5734	99.1097	98.624	98.6897	99.1862	98.6829	99.2492	98.7069	99.3837	98.7959	99.1726	98.7781	98.828	99.9998	98.6507	98.6517	98.6968	99.2819	98.7836	98.6511	98.5178	98.716	98.7052	99.3144	98.7341	98.6488	99.9998	98.4365	98.6635	98.7054	99.0213	99.2859	99.0179	98.5659	98.9646	98.7054	97.7854	99.1912	99.9996	99.2348
Pseudomonas aeruginosa DK2 174	99.223	99.2065	98.4636	98.6492	99.2109	99.1979	98.7254	99.1666	99.2204	98.9583	98.5984	99.136	99.1838	98.6247	99.2262	98.5792	99.198	98.6985	99.3088	98.6821	99.3138	98.6328	98.7633	98.9922	99.1177	99.2401	98.6347	99.2194	98.9508	99.0067	99.3903	99.546	98.6019	99.0505	99.0937	98.7641	98.7738	99.0331	99.5462	98.5476	98.6134	98.5455	99.0839	98.5422	99.5461	98.0245	98.6235	98.7643	98.6113
Pseudomonas aeruginosa NCTC10728 11169	99.1998	99.1493	98.7787	98.6454	99.1875	99.0481	98.6757	99.1882	99.1999	99.0301	98.5571	99.1673	99.0203	98.6087	99.33	98.6499	99.0479	98.545	99.1988	98.5965	99.2781	98.6973	98.6703	99.0775	99.3401	99.3828	98.6665	99.1334	99.1198	99.0513	99.2661	99.3249	98.6069	99.0391	99.3319	98.6719	98.9964	99.2432	99.3251	98.5063	98.645	98.5257	99.1443	98.742	99.325	97.9348	98.5729	98.6707	98.5939
Pseudomonas aeruginosa H27930 7642	99.1507	99.3013	98.7542	98.6849	99.2091	99.2121	98.7429	99.19	99.2293	99.1307	98.7227	99.2768	99.2027	98.811	99.2979	98.7269	99.2119	98.7073	99.2549	98.8055	99.1461	98.7525	98.7377	99.2315	99.3108	99.358	98.6831	99.1925	99.2078	99.0812	99.1329	99.1427	98.6667	99.1219	99.2355	98.7393	98.9928	99.2319	99.1428	98.6197	98.6577	98.6137	99.1615	98.757	99.143	97.9506	98.763	98.7378	98.7086
Pseudomonas aeruginosa T2101 12052	99.2746	99.2019	98.5519	98.5698	99.1812	99.0052	98.5339	99.2189	99.3222	98.916	98.6454	99.1705	98.9892	98.6093	99.2224	98.55	99.0052	98.6992	99.3845	98.6297	99.2229	98.548	98.7051	99.0106	99.1992	99.304	98.5747	99.2585	99.006	99.0279	99.3119	99.3322	98.4476	99.1672	99.0922	98.7054	98.9098	98.9136	99.3323	98.549	98.6749	98.3618	99.0887	98.63	99.3323	98.006	98.6616	98.6987	98.7013
Pseudomonas aeruginosa SP4528 9945	98.6019	98.5244	98.8673	99.0307	98.5607	98.4134	98.9929	98.4998	98.6614	98.4062	99.0421	98.6279	98.401	99.0535	98.6505	99.0332	98.4134	99.1411	98.7656	99.0159	98.6534	98.8028	99.2132	98.4519	98.5438	98.6363	99.065	98.7277	98.3766	98.3116	98.703	98.7069	99.049	98.5623	98.3719	99.2141	98.196	98.4775	98.7071	98.9847	99.1112	98.8513	98.4027	98.9293	98.707	97.8202	99.0756	99.2138	99.0485
Pseudomonas aeruginosa 1 11152	98.8311	98.5963	98.2123	98.0064	99.1697	98.5624	98.1985	98.9388	98.9013	99.6655	98.1693	99.2485	98.5437	98.1729	99.0397	98.0524	98.5623	98.2238	99.0388	98.1096	98.7542	98.477	98.4887	99.2144	98.8855	99.105	98.012	98.9594	98.8513	98.6238	98.9702	98.9996	97.9797	98.7057	98.6951	98.4898	98.4809	98.5201	98.9998	98.114	98.2335	98.112	98.9144	98.3772	98.9996	97.6657	98.3432	98.4882	98.1256
Pseudomonas aeruginosa NCTC13620 12150	99.0458	99.0593	98.1132	98.3172	99.1031	98.9875	98.4158	98.8109	99.1266	98.5932	98.3732	99.0359	98.9645	98.2144	99.1374	98.2972	98.9874	98.4172	99.2973	98.3248	99.0833	98.4861	98.5935	98.5819	98.9808	99.1954	98.1973	99.1822	98.6223	98.5364	99.1768	99.2476	98.1031	98.8248	98.8347	98.5945	98.5096	98.7149	99.2478	98.1073	98.3525	97.9612	98.7982	98.3721	99.2476	97.9352	98.408	98.5928	98.2821
Pseudomonas aeruginosa B41226 10391	98.6659	98.5874	98.998	99.1689	98.5743	98.4325	99.0564	98.5477	98.6951	98.4716	99.0692	98.637	98.4197	99.1224	98.6619	99.0653	98.4326	99.1679	98.7612	99.0621	98.6411	98.8395	99.255	98.5176	98.603	98.6349	99.1034	98.7459	98.5199	98.4327	98.7282	98.696	99.0937	98.6515	98.4732	99.2555	98.365	98.5208	98.6962	99.0459	99.1478	98.9936	98.4629	99.022	98.6963	97.8424	99.1113	99.2561	99.0598
Pseudomonas aeruginosa 1334 14 10731	98.9911	98.8532	98.4595	98.4231	99.2173	98.7444	98.4424	99.2079	98.9885	99.1865	98.409	99.3016	98.7267	98.4827	99.0749	98.4522	98.7444	98.5311	99.0697	98.4435	98.9437	98.5043	98.5531	99.2337	98.99	99.1352	98.4005	98.9768	99.6806	98.9897	99.0247	99.0443	98.5278	98.796	98.8726	98.5539	98.6137	98.913	99.0443	98.4362	98.4064	98.3711	99.1199	98.4575	99.0442	97.7534	98.4373	98.5535	98.492
Pseudomonas aeruginosa HOU1 11979	99.0628	99.1016	98.6477	98.6037	99.2551	98.9998	98.5889	99.268	99.1146	99.1671	98.6062	99.3784	98.9768	98.6241	99.1206	98.6277	98.9998	98.5855	99.1116	98.6536	99.0813	98.5721	98.6602	99.2687	99.1684	99.1676	98.5591	99.1099	99.2457	99.1312	99.0739	99.0504	98.5461	99.0478	98.9926	98.6601	98.8623	99.0158	99.0506	98.4806	98.6385	98.4991	99.2743	98.6982	99.0506	97.8676	98.6786	98.6592	98.6298
Pseudomonas aeruginosa PA59 12042	99.0506	99.1049	98.4227	98.4435	99.0751	98.9697	98.5868	98.9955	99.2044	98.8897	98.4594	98.9845	98.9553	98.5501	99.1088	98.4234	98.963	98.4985	99.3207	98.5562	99.0748	98.5256	98.6013	98.7991	99.0272	99.1752	98.489	99.2281	98.7778	98.7837	99.1661	99.164	98.3247	98.9856	99.0049	98.6027	98.7169	98.8701	99.1641	98.4548	98.4595	98.4269	99.0331	98.5604	99.1642	97.8375	98.4883	98.6001	98.4962
Pseudomonas aeruginosa SCVFeb 5350	99.3909	99.3504	98.675	98.7858	99.2018	99.2616	98.7982	99.1994	99.3311	99.1315	98.7575	99.1596	99.2435	98.7697	99.2439	98.7719	99.2615	98.7475	99.3613	98.7812	99.4549	98.6264	98.7794	99.177	99.2088	99.2466	98.7967	99.2593	99.1689	99.0972	99.4268	100	98.784	99.2858	99.2362	98.7798	98.9646	99.1609	99.9998	98.6374	98.8064	98.5239	99.2097	98.6468	99.9996	98.0685	98.7575	98.7792	98.7448
Pseudomonas aeruginosa PA11803 5097	99.0644	98.7597	98.3604	98.2477	99.2207	98.6395	98.293	99.6764	99.122	98.8818	98.3947	99.3122	98.6069	98.3089	99.2153	98.2451	98.6394	98.4657	99.2419	98.3265	98.9375	98.4646	98.5856	98.8926	99.1167	99.2669	98.2954	99.1509	98.7736	99.365	99.1502	99.1958	98.205	98.826	98.9482	98.5856	98.7304	98.8275	99.1959	98.3204	98.4586	98.2268	98.9892	98.4304	99.196	97.81	98.4049	98.5788	98.2811
Pseudomonas aeruginosa PB353 6129	99.3068	99.3326	98.7377	98.7893	99.1905	99.2126	98.7957	99.1484	99.3585	98.9841	98.7196	99.0906	99.1816	98.7611	99.1671	98.8281	99.2127	98.78	99.3108	98.7717	99.2647	98.6831	98.7741	99.0574	99.1903	99.2384	98.8006	99.3028	99.0598	99.0819	99.2881	99.333	98.7559	99.2504	99.1631	98.7749	99.0342	99.1405	99.3332	98.7289	98.7787	98.5744	99.1365	98.6886	99.3329	98.0244	98.7345	98.7743	98.8045
Pseudomonas aeruginosa W60856 7639	98.8707	99.1279	98.3923	98.3599	99.1175	99.1293	98.4146	98.996	99.0634	98.7425	98.1664	99.0689	99.1082	98.2511	99.2158	98.2583	99.1291	98.3652	99.1885	98.2924	98.83	98.5564	98.4316	98.6829	99.119	99.3589	98.2019	99.0985	98.6966	98.6479	99.0263	99.0924	98.1552	98.8	99.067	98.4314	98.7225	99.0121	99.0925	98.0986	98.2028	98.2286	98.797	98.5519	99.0923	97.754	98.1628	98.4312	98.2207
Pseudomonas aeruginosa B136-33 191	98.6347	98.6859	99.1906	99.0667	98.6399	98.5554	99.0779	98.6828	98.6401	98.5824	99.061	98.7081	98.5262	99.0993	98.8656	99.0978	98.5554	99.1287	98.7049	99.0805	98.6258	99.0056	99.0766	98.6803	98.8269	98.8145	99.007	98.702	98.663	98.6369	98.5979	98.5893	99.0431	98.5641	98.7423	99.0766	98.5142	98.8015	98.5895	99.2357	99.0122	98.9447	98.5567	99.2189	98.5895	97.7653	99.0976	99.0763	99.086
Pseudomonas aeruginosa PABL048 9601	98.2648	98.4815	98.5974	98.7722	98.5195	98.3959	98.6841	98.424	98.3323	98.1152	98.5009	98.5714	98.3763	98.482	98.699	98.6202	98.3958	98.8257	98.5953	98.4711	98.1572	98.8801	98.9416	98.1727	98.4791	98.6853	98.4376	98.5537	98.229	97.9616	98.5175	98.4742	98.4119	98.0023	98.3273	98.9417	98.0276	98.3382	98.4744	98.3454	98.4538	98.4999	98.053	98.9133	98.4744	97.6578	98.4175	98.9415	98.6364
Pseudomonas aeruginosa PAO1161 10710	99.1817	99.2017	98.7612	98.6349	99.2236	99.0967	98.6748	99.2369	99.1725	99.0786	98.6332	99.1727	99.0889	98.6409	99.3658	98.651	99.0966	98.6688	99.2675	98.6373	99.1844	98.7296	98.6225	99.1178	99.3252	99.4319	98.583	99.1525	99.1012	99.0951	99.2114	99.226	98.5925	99.0658	99.2796	98.6227	99.0012	99.2824	99.2262	98.4896	98.6028	98.4787	99.1622	98.8019	99.2262	97.9851	98.6277	98.6227	98.5917
Pseudomonas aeruginosa JB2 7002	98.4081	98.341	98.835	98.6524	98.5403	98.2985	98.8261	98.4719	98.4188	98.238	98.6817	98.5493	98.2727	98.7402	98.7755	98.7511	98.2986	98.8844	98.5605	98.7417	98.329	98.9293	98.8866	98.2719	98.5737	98.7067	98.8117	98.5755	98.2068	98.2074	98.4803	98.4882	98.6195	98.2766	98.5053	98.8869	98.1192	98.6533	98.4884	98.6304	98.6688	98.67	98.2301	98.9512	98.4884	97.6316	98.6726	98.8864	98.782
Pseudomonas aeruginosa paerg012 11165	99.3407	99.3614	98.6418	98.6878	99.2852	99.26	98.7655	99.1648	99.4015	99.0569	98.7394	99.1132	99.2261	98.7593	99.2085	98.7492	99.2599	98.7228	99.428	98.7631	99.2846	98.6775	98.7081	99.1257	99.2395	99.3155	98.7034	99.3191	99.0763	99.0777	99.3745	99.3264	98.6725	99.2808	99.2051	98.7083	98.9562	99.1821	99.3264	98.6227	98.7039	98.4268	99.1409	98.6163	99.3264	98.07	98.7256	98.708	98.7139
Pseudomonas aeruginosa AR444 6466	99.1222	98.9649	98.4502	98.4908	99.14	98.8995	98.4986	99.001	99.2629	98.7796	98.5697	99.071	98.8877	98.4969	99.1293	98.5331	98.8995	98.6227	99.3253	98.5155	99.1089	98.6173	98.6966	98.8813	99.1515	99.2272	98.5017	99.5273	98.8094	98.8308	99.2081	99.2519	98.5961	99.4616	98.877	98.6964	98.7262	98.8644	99.252	98.4866	98.5601	98.2538	98.9499	98.4251	99.2519	97.8742	98.5755	98.696	98.5623
Pseudomonas aeruginosa DH01 3915	98.9356	98.6689	98.3707	98.0567	99.1342	98.5475	98.0599	99.033	99.0952	98.596	98.2323	99.0986	98.5146	98.3091	99.3372	98.1293	98.5476	98.3213	99.2795	98.2077	98.9525	98.5934	98.5169	98.74	99.1916	99.4428	98.1361	99.1793	98.5818	98.5281	99.1103	99.1412	98.0252	98.713	98.8458	98.5175	98.6877	98.8781	99.1413	98.1938	98.2588	98.0834	98.7263	98.3979	99.1414	97.774	98.3547	98.5118	98.266
8064 S8	98.6004	98.5114	99.0449	98.7908	98.6292	98.2519	98.7853	98.5454	98.614	98.4818	98.7912	98.7265	98.2383	98.7157	98.8144	98.7074	98.252	98.9179	98.7431	98.6968	98.5153	98.916	99.0091	98.458	98.7876	98.7767	98.8178	98.6561	98.5162	98.4814	98.7013	98.6608	98.7845	98.533	98.5684	99.0089	98.4802	98.4752	98.6609	98.6208	98.8411	98.5997	98.4751	98.9667	98.6609	97.6928	98.8664	99.0084	98.8168
3729 S39	98.6493	98.6253	99.1691	98.9763	98.7178	98.4646	98.9771	98.7149	98.7497	98.5089	99.0135	98.689	98.4501	99.0401	98.8819	98.9848	98.4645	99.0641	98.7877	99.0052	98.6768	99.0053	99.0556	98.6123	98.8296	98.8657	98.9894	98.7774	98.6017	98.5721	98.6898	98.6793	99.0291	98.7223	98.7555	99.0563	98.6811	98.7204	98.6795	98.8796	98.951	98.8757	98.6025	99.061	98.6794	97.7965	99.0578	99.0556	98.9876
Pseudomonas aeruginosa Pa84 6035	99.2047	99.1397	98.8033	98.6156	99.1306	98.9499	98.6725	99.148	99.1903	99.1639	98.6412	99.2541	98.9313	98.6566	99.3319	98.6365	98.9498	98.6854	99.2273	98.6351	99.1154	98.7345	98.7185	99.2355	99.3334	99.4217	98.6061	99.1193	99.2207	99.0156	99.1582	99.1599	98.567	99.0146	99.2529	98.7189	98.9995	99.1662	99.1602	98.5541	98.6265	98.5143	99.0971	98.8272	99.1601	97.9163	98.6628	98.7167	98.6651
Pseudomonas aeruginosa PA7790 5368	98.9934	98.8276	98.4261	98.2286	99.2059	98.6902	98.2788	99.677	99.0482	98.7938	98.3776	99.2831	98.6647	98.3673	99.2004	98.3451	98.69	98.4789	99.2087	98.4243	98.9706	98.5649	98.5549	98.9873	99.0371	99.2867	98.2753	99.1494	98.8319	99.408	99.1754	99.1916	98.2122	98.882	98.9074	98.5548	98.6692	98.8994	99.1917	98.2862	98.4954	98.1877	99.0656	98.399	99.1918	97.8279	98.4057	98.5482	98.2891
Pseudomonas aeruginosa AR445 6560	98.7942	98.7185	98.3231	97.9627	99.1194	98.5441	98.1981	98.8814	98.9343	99.8282	98.2045	99.2364	98.5305	98.1299	99.0394	98.1178	98.5441	98.201	99.07	98.0889	98.8074	98.4505	98.4916	99.2425	98.9044	99.1289	98.0376	98.965	98.8219	98.6453	98.9579	99.0035	97.9827	98.7138	98.7652	98.4925	98.4375	98.5509	99.0037	98.1091	98.2259	98.0681	98.961	98.4463	99.0037	97.7206	98.3666	98.4913	98.0992
Pseudomonas aeruginosa B14130 10394	98.6844	98.6306	99.0056	99.1869	98.5804	98.504	99.1073	98.4928	98.7317	98.5328	99.1756	98.662	98.4998	99.1958	98.6539	99.096	98.504	99.1811	98.7781	99.1422	98.7267	98.834	99.2992	98.5754	98.6017	98.6477	99.1831	98.7395	98.5499	98.4404	98.7052	98.7249	99.179	98.656	98.5039	99.2997	98.3744	98.5591	98.725	99.0878	99.2018	98.9708	98.5363	99.0653	98.725	97.8245	99.2064	99.299	99.1476
4917 S30	98.6294	98.5426	98.9255	99.0165	98.6312	98.4292	99.7334	98.5952	98.6778	98.4093	99.6991	98.7023	98.4048	99.715	98.6283	99.0741	98.4291	99.1687	98.853	99.7033	98.5169	98.773	99.1803	98.4182	98.5887	98.6725	98.9767	98.7466	98.4933	98.4361	98.6937	98.7004	98.9468	98.5508	98.4733	99.18	98.2405	98.5064	98.7006	98.9683	98.9976	98.8268	98.3106	98.9454	98.7006	97.7564	99.746	99.18	99.0491
Pseudomonas aeruginosa DN1 7646	98.561	98.5617	99.2213	99.0024	98.6081	98.4214	99.0456	98.6032	98.5875	98.5367	99.0625	98.671	98.4129	99.0476	98.8053	98.9648	98.4213	99.1606	98.6852	99.023	98.4903	98.941	99.1387	98.6331	98.7554	98.7833	99.0615	98.6312	98.6001	98.4963	98.5561	98.5458	99.0098	98.5464	98.7021	99.1393	98.4953	98.6914	98.5458	98.9806	98.944	98.8523	98.5072	99.7683	98.5457	97.7001	99.0927	99.1385	99.0734
Pseudomonas aeruginosa AR 0357 7058	98.5809	98.3483	98.8476	98.7927	98.625	98.1606	99.4447	98.5433	98.6592	98.2252	99.6544	98.6971	98.1503	99.533	98.6523	98.8442	98.1604	99.0487	98.8565	99.5618	98.4788	98.8187	99.1402	98.4358	98.5765	98.6846	98.8092	98.7743	98.2352	98.2349	98.6688	98.7042	98.6684	98.4747	98.2551	99.1401	98.0669	98.2836	98.7043	98.7848	98.9977	98.5928	98.2244	98.8357	98.7042	97.7129	99.7835	99.14	98.8803
Pseudomonas aeruginosa 1811-13R031 12048	98.7174	98.592	98.2568	98.0628	98.9397	98.5023	97.9941	98.8463	98.9087	98.3804	98.0031	98.9223	98.4722	98.0492	99.1293	98.0766	98.5022	98.2726	99.0707	98.0537	98.6956	98.4922	98.4075	98.3948	98.9629	99.1958	98.016	98.9695	98.5324	98.4578	98.8936	98.8997	97.9019	98.5665	98.669	98.408	98.479	98.691	98.9001	97.9572	97.9702	97.9474	98.6297	98.2892	98.8999	97.6216	98.0385	98.4075	98.1313
1578 S13	98.9533	98.8814	98.3912	98.2219	99.0988	98.8149	98.3644	99.012	99.0563	98.7647	98.2154	99.2711	98.7978	98.3423	99.2523	98.2871	98.807	98.4365	99.1997	98.3254	98.844	98.6231	98.586	98.8072	99.138	99.314	98.2633	99.121	98.7326	98.6813	99.0492	99.0724	98.203	98.8304	99.0107	98.5873	98.7508	98.9466	99.0725	98.2278	98.3103	98.3513	98.8315	98.4871	99.0725	97.7518	98.3729	98.5858	98.3091
Pseudomonas aeruginosa AR 0353 6205	98.5697	98.3903	98.8135	98.8971	98.5404	98.1617	98.7594	98.2796	98.6509	98.2384	99.002	98.5761	98.1616	98.8559	98.6315	99.4812	98.1884	98.9335	98.7781	98.8351	98.5486	98.7989	99.1138	98.2656	98.5578	98.6216	98.8096	98.7415	98.073	98.0645	98.6128	98.5993	98.8336	98.5136	98.2114	99.1137	98.2222	98.2782	98.5994	98.8063	99.0646	98.699	98.309	98.7925	98.5994	97.6687	99.0714	99.113	98.763
3403 S19	98.9692	98.8269	98.377	98.1407	99.1686	98.6649	98.3219	98.9554	98.9923	99.9951	98.385	99.2401	98.6457	98.2319	99.0636	98.1641	98.6647	98.263	99.0691	98.179	98.9022	98.4839	98.5319	99.3942	98.9721	99.1337	98.1627	98.9957	98.9812	98.7339	99.0586	99.0716	98.0859	98.8303	98.8205	98.5326	98.6129	98.6606	99.0655	98.2101	98.3351	98.2076	99.0565	98.5141	99.0716	97.7519	98.4001	98.5325	98.2331
Pseudomonas aeruginosa 24Pae112 9634	98.4684	98.5604	98.7316	98.8282	98.5827	98.3686	99.5532	98.5348	98.5879	98.2887	99.4535	98.6681	98.3683	99.4439	98.6332	98.8296	98.3687	99.0684	98.8175	99.5268	98.3372	98.7826	99.0945	98.235	98.4987	98.6386	98.7679	98.7423	98.3482	98.2659	98.5863	98.6008	98.6291	98.3235	98.3578	99.0944	98.0522	98.2371	98.601	98.7393	98.7477	98.6553	98.1613	98.9033	98.6006	97.7198	99.4837	99.0938	98.8694
Pseudomonas aeruginosa NCTC11445 11166	99.1949	99.2026	98.5685	98.7269	99.1913	99.1054	98.6945	99.1868	99.231	98.9863	98.6745	99.1858	99.0843	98.7207	99.2648	98.6332	99.1015	98.683	99.3039	98.6516	99.227	98.5845	98.6877	99.1154	99.1967	99.2905	98.6162	99.2364	99.0619	99.0188	99.2814	99.2565	98.584	99.054	99.1329	98.6875	98.8995	99.1278	99.2566	98.6262	98.6598	98.6051	99.0752	98.7292	99.256	97.8763	98.6619	98.6877	98.6925
Pseudomonas aeruginosa SP2230 10393	98.5644	98.4648	98.8925	99.0005	98.5314	98.3468	98.8957	98.4944	98.6463	98.3509	98.9685	98.5977	98.3257	99.0465	98.6199	98.9741	98.3469	99.0976	98.7211	98.9373	98.59	98.8294	99.1907	98.4556	98.5255	98.5782	99.0296	98.6837	98.3632	98.3436	98.6577	98.6249	98.9814	98.5592	98.3981	99.1915	98.266	98.4131	98.6251	98.9213	99.079	98.849	98.4091	98.8885	98.625	97.7917	99.0484	99.1908	99.0058
Pseudomonas aeruginosa paerg003 11160	99.3352	99.3604	98.6389	98.6865	99.2846	99.2583	98.7633	99.1661	99.3966	99.0596	98.7313	99.11	99.2248	98.7586	99.1992	98.7495	99.2581	98.7245	99.4273	98.7496	99.2837	98.6747	98.7065	99.125	99.2344	99.3158	98.7075	99.3132	99.0744	99.0804	99.3637	99.3194	98.6713	99.2729	99.2013	98.7065	98.9558	99.1799	99.3194	98.6366	98.7022	98.4263	99.133	98.6173	99.3195	98.0753	98.7169	98.7068	98.7134
Pseudomonas aeruginosa N17-1 3988	99.1803	99.2396	98.6522	98.6003	99.4517	99.1206	98.671	99.3933	99.2604	99.2933	98.6473	99.3642	99.0938	98.6503	99.2262	98.6201	99.1248	98.6491	99.2997	98.6428	99.1872	98.6418	98.6251	99.3496	99.27	99.3211	98.5892	99.2265	99.3216	99.2568	99.185	99.2241	98.5599	99.1766	99.1714	98.6258	99.0013	99.1807	99.2241	98.5032	98.5801	98.5596	99.4082	98.6222	99.2243	97.9315	98.6181	98.626	98.622
Pseudomonas aeruginosa T63266 3628	99.0579	99.16	98.603	98.5459	99.3725	99.0516	98.546	99.3509	99.2076	99.1726	98.5294	99.2881	99.0191	98.5782	99.1831	98.5464	99.0516	98.5778	99.2454	98.5897	99.1421	98.5314	98.5701	99.2638	99.2338	99.2975	98.5155	99.1324	99.2861	99.2288	99.1255	99.1354	98.4853	99.0315	99.1606	98.57	98.9481	99.1513	99.1355	98.4631	98.5171	98.4879	99.3586	98.5954	99.1355	97.7821	98.5656	98.5699	98.5499
Pseudomonas aeruginosa FDAARGOS 505 9955	99.1172	99.8926	98.2359	98.4865	99.1865	99.4536	98.4422	98.9512	99.1984	98.7401	98.3921	99.0688	99.4207	98.3113	99.1421	98.4098	99.4392	98.5239	99.3662	98.3534	99.0572	98.5694	98.651	98.6371	99.0559	99.2437	98.3109	99.2562	98.6941	98.6417	99.2097	99.2636	98.2501	98.9501	98.8654	98.6522	98.613	98.8372	99.2637	98.2317	98.3738	98.1978	98.9433	98.4928	99.2636	97.9192	98.3659	98.6516	98.3641
0869 S18	98.9906	98.8586	98.4293	98.1905	99.1965	98.6627	98.3644	98.9342	99.0248	99.9896	98.4293	99.2594	98.6447	98.2936	99.0749	98.2214	98.6626	98.3138	99.1119	98.2661	98.9335	98.5339	98.5841	99.3872	98.9993	99.1658	98.1765	99.009	98.9709	98.7534	99.0536	99.0815	98.1436	98.8423	98.8071	98.5841	98.6415	98.6447	99.0816	98.2244	98.3686	98.3071	99.0544	98.5799	99.0817	97.8002	98.4353	98.5839	98.2888
Pseudomonas aeruginosa BAMC 07-48 3994	98.3261	98.4989	98.8343	98.607	98.5075	98.4635	98.8862	98.3995	98.4726	98.3409	98.6923	98.5172	98.4517	98.6856	98.7216	98.7166	98.4635	98.8505	98.6386	98.7517	98.3644	98.732	98.8425	98.2977	98.5824	98.6962	98.6414	98.5837	98.13	98.2299	98.4906	98.4807	98.5527	98.3056	98.5429	98.8422	98.2021	98.4722	98.4809	98.5202	98.6589	98.7133	98.3243	98.9274	98.4808	97.5186	98.7186	98.8431	98.6882
Pseudomonas aeruginosa CCUG 51971 11974	98.5743	98.435	98.8468	98.8093	98.499	98.2253	99.5302	98.502	98.6283	98.3188	99.5756	98.5665	98.2095	99.576	98.6352	98.8713	98.2251	99.0899	98.7354	99.5344	98.4096	98.7823	99.0764	98.3687	98.4943	98.6199	98.9183	98.7001	98.3689	98.3385	98.623	98.6227	98.7929	98.521	98.403	99.0762	98.1767	98.3163	98.6229	98.8997	98.8854	98.6495	98.2621	98.8417	98.6229	97.6362	99.7356	99.0762	98.9982
Pseudomonas aeruginosa BA7823 9659	98.7172	98.5312	98.935	99.1178	98.5998	98.3958	99.0116	98.4953	98.701	98.4581	99.1131	98.6407	98.3886	99.0872	98.6768	99.0112	98.396	99.1325	98.7727	99.0009	98.681	98.8277	99.1899	98.5304	98.5807	98.6517	99.0799	98.7315	98.4729	98.3717	98.7256	98.7488	99.1045	98.6518	98.4479	99.1903	98.3583	98.4718	98.749	99.0172	99.107	98.9394	98.4837	98.923	98.7489	97.8649	99.1214	99.1842	99.056
Pseudomonas aeruginosa PA1088 5724	99.0193	98.9839	98.4672	98.3487	99.2596	98.8666	98.4338	99.689	99.0725	98.9564	98.5129	99.2997	98.8478	98.3832	99.1735	98.3939	98.8666	98.5196	99.213	98.5951	99.0491	98.5318	98.5661	99.1892	99.0976	99.2436	98.4021	99.1205	98.9442	99.4767	99.1254	99.135	98.2685	98.9315	98.945	98.5662	98.7613	98.9693	99.1352	98.2693	98.5056	98.2988	99.1707	98.4731	99.1353	97.8616	98.5409	98.5663	98.3709
Pseudomonas aeruginosa 97 9520	99.0331	98.9627	98.3935	98.4383	99.2431	98.8083	98.3999	99.1352	99.0828	99.1349	98.3844	99.3824	98.7853	98.3563	99.1351	98.393	98.8082	98.4883	99.1547	98.3595	99.0307	98.5203	98.6383	99.1746	99.0432	99.2108	98.3172	99.0514	99.9868	98.8661	99.0516	99.0885	98.31	98.789	98.8212	98.6385	98.6745	98.8834	99.0887	98.2513	98.406	98.3019	99.1132	98.462	99.0885	97.7661	98.3862	98.6369	98.4708
Pseudomonas aeruginosa AES1R 10830	99.1881	99.2679	98.6949	98.6248	99.9765	99.1502	98.6914	99.3412	99.2484	99.2493	98.6558	99.2976	99.1219	98.68	99.1937	98.6643	99.1501	98.6574	99.2668	98.6778	99.1627	98.6529	98.6115	99.303	99.2632	99.3175	98.6295	99.1623	99.3046	99.244	99.1889	99.1705	98.6121	99.1582	99.2508	98.6114	99.0221	99.1893	99.1707	98.5397	98.6321	98.5144	99.4212	98.6871	99.1707	97.8892	98.6692	98.6118	98.6341
4018 S3	98.4852	98.5516	98.9005	98.7019	98.5848	98.5129	98.963	98.5356	98.5577	98.4054	98.7771	98.5461	98.4904	98.754	98.801	98.7677	98.5128	98.8684	98.677	98.8353	98.4576	98.8511	98.9188	98.3921	98.6318	98.7481	98.756	98.6569	98.2374	98.3169	98.5838	98.5778	98.6793	98.4487	98.6528	98.9191	98.36	98.5809	98.578	98.6185	98.7698	98.7824	98.4303	99.013	98.5778	97.6796	98.7877	98.9186	98.8096
Pseudomonas aeruginosa W36662 7266	99.127	99.1427	98.2541	98.4536	99.1326	99.0262	98.4331	98.9357	99.2011	98.6259	98.4249	99.063	99.0026	98.3258	99.1644	98.4292	99.0263	98.4995	99.3298	98.4338	99.1897	98.5482	98.6387	98.6868	99.0283	99.2454	98.2879	99.2525	98.7534	98.6592	99.2581	99.306	98.2616	98.9895	98.8804	98.6396	98.65	98.8293	99.3062	98.2144	98.4219	98.1167	98.933	98.391	99.3054	97.9855	98.4681	98.6386	98.3927
Pseudomonas aeruginosa NCTC13618 11327	99.0038	99.1353	98.3755	98.3781	99.1604	99.0883	98.549	99.0272	99.075	98.8497	98.3195	99.09	99.0633	98.311	99.297	98.3871	99.0882	98.5188	99.2213	98.3531	98.993	98.6444	98.5762	98.7883	99.182	99.4062	98.3024	99.1302	98.7808	98.7575	99.086	99.1287	98.2319	98.7782	99.6558	98.5768	98.7581	99.1025	99.1289	98.1756	98.274	98.2886	98.9305	98.6673	99.1287	97.6374	98.3663	98.5771	98.424
Pseudomonas aeruginosa MTB-1 210	98.7348	98.7465	98.9322	99.1232	98.6738	98.649	99.1158	98.665	98.8195	98.4969	99.0308	98.6464	98.6265	99.0987	98.7635	99.1208	98.6492	99.1397	98.8914	99.0664	98.7339	98.8862	99.1637	98.5282	98.6699	98.7654	99.0976	98.8754	98.5461	98.508	98.8031	98.7953	99.0903	98.6917	98.6205	99.165	98.4003	98.6322	98.7955	98.9941	99.078	98.8252	98.5317	99.0065	98.7954	97.7349	99.0627	99.164	99.0951
Pseudomonas aeruginosa NCTC13715 11168	98.6642	98.6377	98.9537	99.7754	98.5854	98.5174	99.0158	98.5227	98.7501	98.3683	99.0333	98.6655	98.5003	99.0342	98.6788	99.1063	98.5173	99.2321	98.8238	99.1037	98.6406	98.8472	99.3453	98.4603	98.6188	98.6765	99.1165	98.7933	98.3728	98.3971	98.7076	98.7049	99.8234	98.6707	98.4786	99.3453	98.3088	98.5264	98.7051	98.8825	99.2365	98.8707	98.4818	98.9935	98.7046	97.7721	99.0922	99.3454	99.079
Pseudomonas aeruginosa FDAARGOS 532 9952	99.115	99.7911	98.324	98.6211	99.1928	99.6294	98.6387	99.098	99.2195	98.8039	98.4513	99.1062	99.6042	98.4619	99.1557	98.5827	99.6292	98.6979	99.4003	98.5327	99.1206	98.5385	98.7358	98.8202	99.0885	99.2846	98.4802	99.2731	98.8558	98.7575	99.2181	99.2592	98.4029	98.9577	99.0492	98.7371	98.6247	98.9442	99.2594	98.3288	98.4814	98.3008	98.9891	98.4079	99.2593	97.9933	98.4651	98.7358	98.5211
9709 S36	98.9689	98.8153	98.4269	98.1656	99.1732	98.6726	98.3451	98.9396	99.0262	99.9925	98.3902	99.2532	98.6633	98.2537	99.0889	98.2061	98.6724	98.294	99.0956	98.2438	98.9277	98.5364	98.5943	99.3922	98.9902	99.1647	98.1825	99.024	98.9697	98.7089	99.0614	99.0792	98.1428	98.8525	98.8242	98.5954	98.6234	98.6584	99.0794	98.2179	98.3533	98.25	99.0369	98.5418	99.0795	97.7775	98.4313	98.5944	98.2652
5764 S37	98.8784	98.7876	98.1432	98.14	98.9913	98.7259	98.3396	98.7292	99.0536	98.6025	98.3205	98.9606	98.7009	98.276	98.9758	98.2496	98.7259	98.3042	99.2124	98.3408	98.9121	98.4304	98.576	98.6028	98.9314	99.0722	98.0697	99.3553	98.271	98.362	99.0359	99.068	98.0881	99.1075	98.6811	98.5773	98.5078	98.4255	99.0682	98.1656	98.3893	97.9987	98.6929	98.3319	99.0682	97.83	98.3484	98.5766	98.2311
Pseudomonas aeruginosa PAO1 107	99.2234	99.2806	98.853	98.6623	99.2147	99.1686	98.6806	99.2658	99.2	99.1366	98.6425	99.1913	99.1444	98.6558	99.3477	98.6909	99.1685	98.7093	99.262	98.6664	99.2088	98.7319	98.6495	99.1871	99.3507	99.4069	98.6446	99.1306	99.1747	99.1477	99.2153	99.2251	98.6551	99.1632	99.3376	98.6496	99.0637	99.3166	99.2253	98.4924	98.6289	98.5109	99.2567	98.8056	99.2254	97.9461	98.6447	98.6498	98.6309
Pseudomonas aeruginosa F22031 3096	99.1308	99.1343	98.756	98.5905	99.0885	99.0179	98.582	98.9922	99.2154	99.1435	98.6515	99.2334	98.9953	98.7566	99.3007	98.5818	99.0178	98.5873	99.1614	98.6399	99.1136	98.6822	98.6378	99.1543	99.3097	99.3562	98.5934	99.107	99.107	98.9188	99.0785	99.0825	98.576	99.0826	99.1864	98.6378	99.0415	99.2036	99.0826	98.5715	98.6055	98.5289	99.1377	98.7327	99.0825	97.845	98.6813	98.6379	98.5913
Pseudomonas aeruginosa AR 0230 6281	98.9594	98.8329	98.2357	98.3552	99.0893	98.7877	98.3336	98.964	99.1349	98.596	98.4454	99.0424	98.7829	98.3786	99.1073	98.4253	98.7877	98.5362	99.3097	98.5064	99.0068	98.5704	98.6438	98.7866	99.0169	99.2036	98.3141	99.492	98.5804	98.6544	99.1446	99.191	98.4312	99.2625	98.7066	98.6438	98.5446	98.8014	99.1912	98.3924	98.5268	98.1397	98.7651	98.2681	99.1911	97.8885	98.492	98.6428	98.3784
8057 S16	98.5742	98.4785	98.8589	98.8685	98.6152	98.4249	99.621	98.5781	98.6481	98.216	99.6009	98.6799	98.4135	99.6588	98.6659	99.0806	98.4248	99.0863	98.8554	99.7515	98.466	98.8369	99.0968	98.4665	98.5645	98.6904	98.96	98.7898	98.2733	98.3533	98.6693	98.6979	98.8184	98.4981	98.3903	99.0969	98.1559	98.5093	98.698	98.928	98.9986	98.7137	98.2667	98.8121	98.6981	97.8352	99.7668	99.0957	98.9805
Pseudomonas aeruginosa PASGNDM345 6255	98.6657	98.5991	98.9522	99.2028	98.5813	98.4801	99.1003	98.4766	98.751	98.35	99.0782	98.6184	98.4728	99.1183	98.6415	99.9995	98.4803	99.1366	98.7977	99.0509	98.5543	98.8247	99.2346	98.427	98.6207	98.6177	99.1274	98.7462	98.4397	98.3408	98.6355	98.6374	99.0529	98.6345	98.4618	99.2346	98.4012	98.5605	98.6376	99.0406	99.1043	98.8961	98.4088	98.9755	98.6375	97.6536	99.1188	99.2344	99.0721
Pseudomonas aeruginosa W45909 7638	98.9681	99.0195	98.3179	98.3053	99.1699	98.9163	98.4203	99.127	99.0486	98.808	98.2453	99.1041	98.8913	98.287	99.3477	98.385	98.9164	98.5352	99.2435	98.3297	98.9275	98.6619	98.5899	98.6996	99.1526	99.4083	98.2601	99.1285	98.7354	98.7444	99.1547	99.1778	98.2132	98.6986	99.5778	98.5913	98.6571	99.1304	99.178	98.1346	98.1887	98.219	98.8473	98.5932	99.1774	97.6934	98.2648	98.5894	98.4011
Pseudomonas aeruginosa H5708 7641	99.2599	99.2522	98.8865	98.6858	99.1827	99.1453	98.6931	99.1525	99.2323	99.1064	98.6265	99.1576	99.1213	98.7027	99.9991	98.7203	99.1454	98.7308	99.2649	98.7198	99.2261	98.7846	98.6964	99.1801	99.3508	99.3907	98.6871	99.1343	99.1443	99.074	99.1815	99.2009	98.684	99.1325	99.3834	98.6963	99.065	99.3178	99.2011	98.561	98.6682	98.5511	99.2466	98.8433	99.201	97.9108	98.6591	98.6961	98.6712
Pseudomonas aeruginosa BA15561 9944	98.6756	98.6173	98.9793	99.1538	98.5867	98.4937	99.0667	98.5289	98.7152	98.5129	99.1126	98.6411	98.4846	99.1604	98.6887	99.0721	98.4938	99.1736	98.7779	99.0768	98.6923	98.8562	99.2545	98.5589	98.6023	98.6435	99.1368	98.7465	98.5355	98.4316	98.7046	98.6909	99.1137	98.6652	98.4783	99.255	98.382	98.5561	98.691	99.0807	99.1858	99.0122	98.5033	99.0367	98.691	97.8234	99.1597	99.2552	99.1235
Pseudomonas aeruginosa paerg010 11163	99.3352	99.3611	98.6409	98.7005	99.2824	99.261	98.783	99.1694	99.3967	99.0569	98.7361	99.1149	99.2313	98.7702	99.2038	98.7546	99.2608	98.7327	99.4235	98.7617	99.2825	98.6833	98.717	99.1187	99.2438	99.3096	98.7192	99.3167	99.0713	99.0837	99.3727	99.3166	98.6854	99.2788	99.2009	98.7171	98.942	99.1788	99.3165	98.6181	98.7113	98.4425	99.1193	98.6227	99.3166	98.0721	98.7227	98.7168	98.7231
Pseudomonas aeruginosa IOMTU 133 3923	98.6073	98.5477	98.8091	99.0605	98.5949	98.447	99.0224	98.5336	98.7311	98.2762	98.983	98.6142	98.4206	98.9679	98.6697	99.0245	98.4471	99.1627	98.8273	98.9636	98.6341	98.8821	99.0213	98.474	98.6166	98.663	99.0625	98.7948	98.4216	98.4433	98.6832	98.691	99.0539	98.6854	98.4768	99.0212	98.2519	98.6413	98.6912	98.9373	98.9967	98.7833	98.446	98.8353	98.6912	97.6553	98.9973	99.0212	99.0596
[truncated: 218 more columns]
